# Supplementary material for: An Integrated Bioinformatics Analysis Repurposes an Antihelminthic Drug Niclosamide for Treating HMGA2-Overexpressing Human Colorectal Cancer
Source: Cancers (Basel). 2019 Oct 2;11(10):1482. doi: 10.3390/cancers11101482 (PMC6826424; doi:10.3390/cancers11101482)
Supplement: Supplementary file 1 [file cancers-11-01482-s001.zip]

Archive with 8 entries (7 files):
- cancers-595132-suppl/
- cancers-595132-suppl/cancers-595132-suppl.docx
- cancers-595132-suppl/cancers-595132-suppl.pdf
- cancers-595132-suppl/Table S1.xlsx
- cancers-595132-suppl/Table S2.docx
- cancers-595132-suppl/Table S3.xlsx
- cancers-595132-suppl/Table S4.xlsx
- cancers-595132-suppl/Table S5.xlsx
