# Supplementary material for: An Integrated Bioinformatics Analysis Repurposes an Antihelminthic Drug Niclosamide for Treating HMGA2-Overexpressing Human Colorectal Cancer
Source: Cancers (Basel). 2019 Oct 2;11(10):1482. doi: 10.3390/cancers11101482 (PMC6826424; doi:10.3390/cancers11101482)
Supplement: Supplementary file 1 [file cancers-11-01482-s001.zip › cancers-595132-suppl/Table S1.xlsx]

## Sheet: DEG
Table S1. Differentially expressed genes in DLD-1-HMGA2 vs. DLD-1-Vector cells. Because the probe for HMGA2 was designed near 3'-end of the coding region, microarray analysis can not detect the transfected HMGA2 plasmid.
Probe ID	Gene_symbol	Fold change (log2)	p value	Adjust p value
PH_hs_0003869	CASQ1	5.19991	0.0003256	0.0369
PH_hs_0023865	QPRT	4.13793	1.75e-05	0.0369
PH_hs_0004661	S100A4	3.33334	4.15e-05	0.0369
PH_hs_0026578	MYLK	3.2127	7.34e-05	0.0369
PH_hs_0044667	BDNF	3.07804	7.62e-05	0.0369
PH_hs_0033184	PRKCQ	2.8643	5.41e-05	0.0369
PH_hs_0000943	PCOLCE2	2.76792	0.0008788	0.0374
PH_hs_0009297	PDE2A	2.70004	0.0006232	0.0369
PH_hs_0011986	LCN2	2.45067	0.0002385	0.0369
PH_hs_0018166	PIK3AP1	2.32124	0.0005244	0.0369
PH_hs_0024229	IQGAP2	2.31368	0.0001406	0.0369
PH_hs_0041090	SLC2A3	2.29967	9.42e-05	0.0369
PH_hs_0025111	SLC2A3	2.28783	0.0002958	0.0369
PH_hs_0000017	DPEP1	2.25862	0.0029988	0.047
PH_hs_0048991	PIK3AP1	2.2552	0.0002618	0.0369
PH_hs_0023012	C1orf85	2.20268	0.0009011	0.0374
PH_hs_0016935	SLC39A12	2.19764	0.0032072	0.0477
PH_hs_0005265	TEX40	2.19721	0.0002364	0.0369
PH_hs_0005454	RRBP1	2.16322	0.0001329	0.0369
PH_hs_0025337	ALDH1L1	2.11128	0.0010294	0.0381
PH_hs_0010267	C8orf47	2.10214	0.0034545	0.0485
PH_hs_0003627	KRT71	2.07567	0.0002007	0.0369
PH_hs_0008343	CST6	2.0313	0.0004054	0.0369
PH_hs_0024719	PRKCQ	1.99896	0.002491	0.044
PH_hs_0017020	NANOS1	1.99306	0.0001477	0.0369
PH_hs_0003656	NKX3-1	1.9929	0.0004077	0.0369
PH_hs_0005961	CCDC3	1.95355	0.0002165	0.0369
PH_hs_0042600	PCP2	1.9514	0.0003767	0.0369
PH_hs_0042950	UCA1	1.93908	0.0012416	0.039
PH_hs_0035929	SLC25A48	1.91806	0.0003285	0.0369
PH_hs_0004376	MLLT11	1.91618	0.000254	0.0369
PH_hs_0007929	SLC16A14	1.89054	0.0004493	0.0369
PH_hs_0061107	ATP6V1C2	1.88117	0.0002149	0.0369
PH_hs_0014071	ETV7	1.86689	0.0010163	0.0381
PH_hs_0042628	OR5AN1	1.86499	0.0004976	0.0369
PH_hs_0060367	GOLGA6L2	1.85284	0.0020227	0.0419
PH_hs_0000979	PLEKHA4	1.7968	0.0002672	0.0369
PH_hs_0002979	SULT1C2	1.77462	0.0004172	0.0369
PH_hs_0043888	SAA1	1.76433	0.0003481	0.0369
PH_hs_0000766	PHLDB2	1.76111	0.000222	0.0369
PH_hs_0009600	GALR2	1.74917	0.0013991	0.0393
PH_hs_0045100	NTRK2	1.72042	0.0036487	0.0493
PH_hs_0014283	AGFG2	1.68849	0.0003773	0.0369
PH_hs_0017267	FAM46C	1.68628	0.0002619	0.0369
PH_hs_0022223	VASH2	1.68035	0.002408	0.044
PH_hs_0022773	THBS1	1.66533	0.0004665	0.0369
PH_hs_0001407	PLAG1	1.65015	0.0004047	0.0369
PH_hs_0026672	ACSL1	1.64045	0.001326	0.0392
PH_hs_0029161	SUSD4	1.6366	0.002146	0.0427
PH_hs_0002883	TMEM158	1.61296	0.0003749	0.0369
PH_hs_0010222	SEMA7A	1.6061	0.0019428	0.0415
PH_hs_0043533	RRBP1	1.60083	0.0002987	0.0369
PH_hs_0049118	ETS1	1.59593	0.0024033	0.044
PH_hs_0043860	APBB1	1.58101	0.0019473	0.0415
PH_hs_0061766	NMNAT3	1.57718	0.000338	0.0369
PH_hs_0010634	TXNIP|LOC101060503	1.56894	0.0016061	0.0402
PH_hs_0031336	PLAU	1.56846	0.0006924	0.0369
PH_hs_0017263	UBB	1.55419	0.0005043	0.0369
PH_hs_0031301	CR2	1.54486	0.0007737	0.0374
PH_hs_0014727	ALPP	1.54271	0.0008224	0.0374
PH_hs_0004492	SMPD1	1.53215	0.000334	0.0369
PH_hs_0025088	FN1	1.52608	0.0020757	0.0422
PH_hs_0060870	LHX6	1.50205	0.001349	0.0393
PH_hs_0017272	PM20D2	1.49465	0.0007196	0.0372
PH_hs_0048451	RIN2	1.48555	0.0025284	0.0443
PH_hs_0010150	PDGFRL	1.45899	0.0005129	0.0369
PH_hs_0004595	KLK6	1.4532	0.0016191	0.0402
PH_hs_0049203	FAM46C	1.44738	0.001112	0.0386
PH_hs_0033314	SNX18	1.44218	0.0030056	0.047
PH_hs_0004320	CPE	1.43681	0.0014036	0.0393
PH_hs_0030881	LIF	1.43669	0.0005249	0.0369
PH_hs_0005751	VILL	1.43302	0.0004191	0.0369
PH_hs_0035983	FBXL4	1.41947	0.0006057	0.0369
PH_hs_0035962	SMIM4	1.40859	0.0012333	0.039
PH_hs_0048914	VASH2	1.40555	0.0015718	0.0401
PH_hs_0045114	PCDH1	1.3883	0.0005991	0.0369
PH_hs_0026550	SUSD4	1.38094	0.0011843	0.0387
PH_hs_0022714	CADM1	1.37663	0.0011523	0.0386
PH_hs_0030309	RIN2	1.37252	0.0033755	0.0483
PH_hs_0042426	GMPR	1.36222	0.0007634	0.0374
PH_hs_0022260	P4HA2	1.35817	0.0005227	0.0369
PH_hs_0032551	CLDN9	1.35629	0.0008158	0.0374
PH_hs_0061460	TET3	1.35329	0.0018719	0.0414
PH_hs_0016331	CAPZB	1.34573	0.000742	0.0374
PH_hs_0042343	RPS19	1.33756	0.0007332	0.0373
PH_hs_0049069	C11orf92	1.33389	0.0008304	0.0374
PH_hs_0004140	SQLE	1.32583	0.0008698	0.0374
PH_hs_0049110	TENM3	1.32472	0.0008993	0.0374
PH_hs_0043790	ATP6V1C2	1.31925	0.00213	0.0426
PH_hs_0032513	SMAD3	1.30226	0.0008419	0.0374
PH_hs_0022505	PHF8	1.2732	0.0031394	0.0474
PH_hs_0048344	PTRF	1.26048	0.0016033	0.0402
PH_hs_0016002	OSBPL6	1.26012	0.0012003	0.0387
PH_hs_0023745	C17orf70	1.25913	0.0008345	0.0374
PH_hs_0048414	LYPD1	1.25521	0.0025976	0.0446
PH_hs_0004647	LYN	1.25006	0.0011596	0.0386
PH_hs_0024013	TTL	1.23972	0.0025672	0.0445
PH_hs_0026826	VIL1	1.22992	0.0006912	0.0369
PH_hs_0042639	C18orf56	1.22847	0.002245	0.0433
PH_hs_0044334	CRIM1	1.22769	0.0015006	0.0398
PH_hs_0018477	C9orf62	1.22674	0.0021629	0.0429
PH_hs_0061133	C9orf91	1.22518	0.0010753	0.0385
PH_hs_0026357	C1orf116	1.2214	0.0007515	0.0374
PH_hs_0031776	KIAA1211L	1.21993	0.002856	0.0459
PH_hs_0024031	MEIS2	1.21654	0.0018372	0.0414
PH_hs_0007042	FAM84B	1.208	0.0007497	0.0374
PH_hs_0026662	EDN1	1.20324	0.0028576	0.0459
PH_hs_0009584	CHST3	1.19975	0.0009205	0.0374
PH_hs_0045600	ZDHHC15	1.19849	0.0033971	0.0483
PH_hs_0061075	PLEKHA8	1.19668	0.0012748	0.039
PH_hs_0032143	B3GAT3	1.19337	0.0019604	0.0416
PH_hs_0024413	BLMH	1.19182	0.0028433	0.0459
PH_hs_0025347	BDH1	1.18043	0.0028126	0.0458
PH_hs_0032717	PLEKHA8P1	1.17821	0.0011409	0.0386
PH_hs_0045382	TAPBP	1.1774	0.0021935	0.0431
PH_hs_0060703	SEC14L1|SEC14L1P1	1.16894	0.0008406	0.0374
PH_hs_0046040	MED15	1.15146	0.0011326	0.0386
PH_hs_0061031	FAM211A	1.15086	0.00172	0.0405
PH_hs_0044367	LRRC24	1.15055	0.0016523	0.0404
PH_hs_0020755	SPTB	1.14939	0.0012772	0.039
PH_hs_0004730	TTLL12	1.14787	0.001417	0.0394
PH_hs_0023784	ACO1	1.14761	0.0025212	0.0443
PH_hs_0025369	STAT5B	1.14643	0.0019005	0.0415
PH_hs_0044525	SMPD1	1.14081	0.001275	0.039
PH_hs_0031662	SOGA2	1.13709	0.0015898	0.0402
PH_hs_0022949	EBP	1.1358	0.0010727	0.0385
PH_hs_0003907	IQCJ-SCHIP1|SCHIP1	1.13395	0.0032793	0.048
PH_hs_0000458	CCNYL1	1.12631	0.0029177	0.0463
PH_hs_0006395	AKR1B10	1.12588	0.00361	0.0491
PH_hs_0027554	ARRDC4	1.12445	0.0009628	0.0375
PH_hs_0019658	TCN2	1.12318	0.0023242	0.0438
PH_hs_0000389	CD97	1.12139	0.0015131	0.0398
PH_hs_0034243	RAET1E	1.11887	0.0013314	0.0392
PH_hs_0027582	RHOD	1.11819	0.0013089	0.0391
PH_hs_0039929	SMAD3	1.11001	0.0013023	0.0391
PH_hs_0008558	FAM222A	1.10941	0.0014238	0.0395
PH_hs_0030125	CTSL1	1.10757	0.0036072	0.049
PH_hs_0005080	DUSP14	1.10365	0.0016427	0.0404
PH_hs_0042870	SERTAD4-AS1	1.10259	0.001946	0.0415
PH_hs_0025100	ATP5D	1.10216	0.0011206	0.0386
PH_hs_0023614	EVA1A	1.10207	0.0022331	0.0433
PH_hs_0025682	TPST2	1.10011	0.0018943	0.0415
PH_hs_0036124	FBF1	1.09812	0.0012894	0.0391
PH_hs_0022433	CAMK1D	1.095	0.003007	0.047
PH_hs_0005654	RPUSD1	1.09359	0.0023967	0.044
PH_hs_0044492	LIG3	1.09076	0.0010325	0.0381
PH_hs_0034852	PCYT2	1.09007	0.0021948	0.0431
PH_hs_0009794	UNKL	1.08966	0.0027361	0.0455
PH_hs_0022678	XPO6	1.08762	0.0013304	0.0392
PH_hs_0010871	SLC7A5	1.08063	0.0014306	0.0396
PH_hs_0000382	CCNO	1.07385	0.0013409	0.0393
PH_hs_0048328	GOLM1	1.07223	0.0014031	0.0393
PH_hs_0000057	ATF3	1.05962	0.0031367	0.0474
PH_hs_0002232	IRX5	1.05521	0.0012463	0.039
PH_hs_0021221	CEP63	1.05363	0.0037195	0.0497
PH_hs_0022134	BEND6	1.05348	0.0011126	0.0386
PH_hs_0027798	ADRA2C	1.04924	0.0012807	0.039
PH_hs_0028643	CAMK1	1.04752	0.0016974	0.0405
PH_hs_0017289	CXXC5	1.04543	0.0022717	0.0435
PH_hs_0026626	LMTK3	1.04185	0.0012005	0.0387
PH_hs_0025239	MAP3K8	1.03766	0.0016894	0.0405
PH_hs_0003336	PRKCQ-AS1	1.03522	0.0016876	0.0405
PH_hs_0035483	EFR3A	1.03261	0.0013502	0.0393
PH_hs_0042550	CYTL1	1.02732	0.0020134	0.0418
PH_hs_0022862	SLC2A8	1.02545	0.001303	0.0391
PH_hs_0022441	ELMSAN1	1.02472	0.0027646	0.0457
PH_hs_0003256	DPP4	1.01905	0.0028732	0.046
PH_hs_0002417	TSPAN33	1.01887	0.0025849	0.0445
PH_hs_0031970	TTLL4	1.01762	0.0020222	0.0419
PH_hs_0023347	ST3GAL2	1.01307	0.0017621	0.041
PH_hs_0032019	SLC2A8	1.01131	0.0028945	0.0461
PH_hs_0024764	CNTNAP1	1.00813	0.0013128	0.0391
PH_hs_0060815	LRRC61	1.00665	0.0022497	0.0434
PH_hs_0025010	PELO	1.00565	0.0014495	0.0397
PH_hs_0000997	PSMB10	1.00467	0.0013878	0.0393
PH_hs_0019741	EEF1B2	1.00298	0.0016682	0.0404
PH_hs_0040897	RBM19	1.00162	0.0024901	0.044
PH_hs_0003527	METTL7B	1.00006	0.0014695	0.0398
PH_hs_0002791	ZNF707	-1.00036	0.0030761	0.0473
PH_hs_0048678	AP3S2|C15orf38-AP3S2	-1.00164	0.001658	0.0404
PH_hs_0049238	KIAA1109	-1.0023	0.0014211	0.0394
PH_hs_0061845	NEMF	-1.003	0.0036749	0.0495
PH_hs_0062310	LOC128322	-1.00329	0.0025269	0.0443
PH_hs_0031706	EMC2	-1.00339	0.0015749	0.0401
PH_hs_0043263	CXCL2	-1.00347	0.0014022	0.0393
PH_hs_0061458	DNAJC10	-1.00376	0.0023793	0.044
PH_hs_0030631	LYSMD4	-1.00379	0.0021192	0.0426
PH_hs_0031423	RAB11FIP1	-1.00426	0.0013078	0.0391
PH_hs_0038533	RAB2A	-1.00469	0.0014442	0.0397
PH_hs_0049053	ADAM9	-1.00554	0.0015573	0.0401
PH_hs_0023677	FAM214A	-1.00571	0.0014977	0.0398
PH_hs_0047328	RASSF8	-1.00598	0.0023504	0.0439
PH_hs_0037263	NACA|NACAP1|NACA2	-1.00641	0.0026585	0.045
PH_hs_0024597	GON4L	-1.0065	0.0013701	0.0393
PH_hs_0027177	RPS6KB1	-1.00658	0.0019176	0.0415
PH_hs_0010763	SQSTM1	-1.00706	0.0013836	0.0393
PH_hs_0014007	FBXO5	-1.00744	0.00211	0.0426
PH_hs_0047855	TDP1	-1.00761	0.0013551	0.0393
PH_hs_0035538	LOC401397	-1.00794	0.0035314	0.0488
PH_hs_0023685	EDEM3	-1.00826	0.0015547	0.0401
PH_hs_0014781	MLXIPL	-1.00852	0.002672	0.0451
PH_hs_0009273	PDLIM5	-1.00919	0.0033629	0.0483
PH_hs_0030905	IFT20	-1.00945	0.0036821	0.0495
PH_hs_0049154	TIAL1	-1.0101	0.00249	0.044
PH_hs_0015316	C12orf45	-1.01065	0.0016299	0.0403
PH_hs_0026809	ACSM3	-1.01078	0.0032887	0.048
PH_hs_0040183	C5orf28	-1.01095	0.0037585	0.0499
PH_hs_0025572	ADAMTS17	-1.01099	0.002701	0.0453
PH_hs_0048145	PLEKHA7	-1.01162	0.0022394	0.0433
PH_hs_0024292	PPP1R12A	-1.01173	0.0015161	0.0398
PH_hs_0025098	BUB3	-1.01219	0.0035891	0.0489
PH_hs_0043604	CKS1B	-1.0124	0.001645	0.0404
PH_hs_0027376	CYSTM1	-1.01241	0.0013185	0.0392
PH_hs_0000399	MECP2	-1.01296	0.0019457	0.0415
PH_hs_0044280	PTGR1	-1.01306	0.0030542	0.0471
PH_hs_0014994	TMEM254	-1.01336	0.0019222	0.0415
PH_hs_0048282	TNK2	-1.01418	0.0032882	0.048
PH_hs_0045480	PSME2	-1.0143	0.003519	0.0488
PH_hs_0031964	BTN3A3	-1.01431	0.0016917	0.0405
PH_hs_0032043	GOLGA8A|GOLGA8B|GOLGA8F	-1.01531	0.0020126	0.0418
PH_hs_0061231	C4orf33	-1.01561	0.0022879	0.0435
PH_hs_0022896	ZFP106	-1.01578	0.0015356	0.04
PH_hs_0001820	PJA1	-1.01624	0.0034081	0.0483
PH_hs_0030954	DNAJB12	-1.01634	0.0018293	0.0414
PH_hs_0032273	TMEM168	-1.01706	0.0012777	0.039
PH_hs_0001712	METTL13	-1.01775	0.0019417	0.0415
PH_hs_0025440	PPP4R1	-1.01779	0.0022905	0.0435
PH_hs_0060478	RPL15	-1.01896	0.003149	0.0474
PH_hs_0048008	LETM1	-1.01898	0.0013305	0.0392
PH_hs_0024536	COX16|SYNJ2BP-COX16	-1.02008	0.001271	0.039
PH_hs_0031197	SGOL2	-1.02042	0.0023649	0.0439
PH_hs_0025863	JMJD1C	-1.02064	0.0019057	0.0415
PH_hs_0043068	DENND2A	-1.02097	0.0014665	0.0398
PH_hs_0024763	VCP	-1.02108	0.0025911	0.0446
PH_hs_0049340	BRAP	-1.023	0.0014523	0.0397
PH_hs_0060575	HEXDC	-1.02302	0.0013737	0.0393
PH_hs_0001322	SNX5	-1.02342	0.001469	0.0398
PH_hs_0030219	HES7	-1.02423	0.0019622	0.0416
PH_hs_0000889	C11orf54	-1.02477	0.001594	0.0402
PH_hs_0024568	C12orf66	-1.02511	0.002922	0.0464
PH_hs_0004852	FADD	-1.02511	0.0016695	0.0404
PH_hs_0023380	FAM118B	-1.02531	0.0012941	0.0391
PH_hs_0027514	PMAIP1	-1.02592	0.0018264	0.0414
PH_hs_0004554	RGS2	-1.02597	0.0016056	0.0402
PH_hs_0004174	HMMR	-1.02607	0.0014427	0.0397
PH_hs_0015959	DSCC1	-1.0261	0.0014054	0.0393
PH_hs_0030703	FAM111A	-1.02693	0.0023619	0.0439
PH_hs_0025115	ATXN3	-1.02741	0.0019998	0.0417
PH_hs_0002119	NCMAP	-1.02797	0.0018734	0.0414
PH_hs_0047308	C1orf52	-1.02846	0.0015473	0.0401
PH_hs_0033106	SMARCA2	-1.02872	0.0023555	0.0439
PH_hs_0001228	TMEM128	-1.02904	0.0012676	0.039
PH_hs_0009914	PLEKHG6	-1.02917	0.0022365	0.0433
PH_hs_0042003	RBM45	-1.0297	0.0013524	0.0393
PH_hs_0049636	PAIP1	-1.0298	0.0026543	0.045
PH_hs_0045166	PDLIM2	-1.03026	0.0031831	0.0476
PH_hs_0047537	SPIN1	-1.03028	0.003183	0.0476
PH_hs_0023965	PTPRK	-1.03068	0.0014625	0.0398
PH_hs_0061194	ZNF292	-1.03196	0.0021314	0.0426
PH_hs_0061879	PACS2	-1.03209	0.001722	0.0405
PH_hs_0023240	SEMA3A	-1.03231	0.0021582	0.0428
PH_hs_0007065	TADA2A	-1.0334	0.0012043	0.0387
PH_hs_0048513	HIF1A	-1.03347	0.0011923	0.0387
PH_hs_0002857	USP1	-1.03353	0.0019057	0.0415
PH_hs_0019856	LRRN4CL	-1.03365	0.0030933	0.0473
PH_hs_0013738	XRN2	-1.03416	0.0013472	0.0393
PH_hs_0043698	UBE2W	-1.03443	0.0022616	0.0434
PH_hs_0035462	ID3	-1.03501	0.003222	0.0478
PH_hs_0044195	DHRS12	-1.0353	0.0025106	0.0442
PH_hs_0043262	RNF126	-1.0355	0.0013516	0.0393
PH_hs_0024336	SERPINB1	-1.03629	0.0013497	0.0393
PH_hs_0043732	PAEP	-1.03825	0.0026524	0.045
PH_hs_0049320	FAM108B1	-1.03871	0.0021358	0.0426
PH_hs_0042151	BCAS2	-1.03995	0.0012748	0.039
PH_hs_0048506	SOS2	-1.04016	0.0017123	0.0405
PH_hs_0033171	PEX13	-1.04031	0.0024455	0.044
PH_hs_0049695	DDX19B	-1.04097	0.0012728	0.039
PH_hs_0027234	AXIN2	-1.0413	0.0012626	0.039
PH_hs_0023905	CUL1	-1.04194	0.0024124	0.044
PH_hs_0005116	CCNT1	-1.04201	0.0012502	0.039
PH_hs_0015228	VSIG10L	-1.04247	0.0014983	0.0398
PH_hs_0045261	LOC642131|LOC100653243	-1.04253	0.0019966	0.0417
PH_hs_0017279	RPL28	-1.04276	0.0018094	0.0411
PH_hs_0044225	WDR20	-1.04317	0.0023633	0.0439
PH_hs_0031251	SERPINB5	-1.04436	0.0016878	0.0405
PH_hs_0020036	COMMD2	-1.04447	0.0016746	0.0404
PH_hs_0047793	TMEM87B	-1.04455	0.0011734	0.0387
PH_hs_0007302	UHMK1	-1.04463	0.0020499	0.042
PH_hs_0026635	GNPDA2	-1.0447	0.0021375	0.0426
PH_hs_0030081	RPS6	-1.04519	0.0030542	0.0471
PH_hs_0030839	RCC1	-1.04592	0.0037109	0.0496
PH_hs_0031549	ERN2	-1.04612	0.0031308	0.0474
PH_hs_0047778	ADD3	-1.04635	0.0026495	0.045
PH_hs_0001027	TRMT12	-1.04792	0.0011874	0.0387
PH_hs_0048096	TNS1	-1.04829	0.0031848	0.0476
PH_hs_0008153	METTL8	-1.04833	0.0015726	0.0401
PH_hs_0040705	CSDE1	-1.04848	0.0011482	0.0386
PH_hs_0025004	HSD17B8	-1.04932	0.0016947	0.0405
PH_hs_0000031	KIF20B	-1.0499	0.0011482	0.0386
PH_hs_0035139	RPL21|RPL21P28	-1.05011	0.002634	0.0449
PH_hs_0026695	HYPK|SERF2-C15ORF63	-1.05021	0.00157	0.0401
PH_hs_0004367	SCP2	-1.05028	0.0016983	0.0405
PH_hs_0045478	PPHLN1	-1.05035	0.0016386	0.0404
PH_hs_0049448	ENTPD4	-1.05055	0.0030479	0.0471
PH_hs_0045076	ZBTB1	-1.05166	0.0028227	0.0458
PH_hs_0002272	NBN	-1.05246	0.0024841	0.044
PH_hs_0049715	JMJD7	-1.05349	0.0015477	0.0401
PH_hs_0023583	ATAD2	-1.05365	0.0011287	0.0386
PH_hs_0044672	BRD8	-1.05424	0.0024401	0.044
PH_hs_0049615	TERF1	-1.05614	0.0011131	0.0386
PH_hs_0031154	DHRS7	-1.05647	0.0012326	0.039
PH_hs_0047206	BRD3	-1.05662	0.001552	0.0401
PH_hs_0047967	DLAT	-1.05669	0.0037429	0.0498
PH_hs_0032316	GNA11	-1.05684	0.0025432	0.0444
PH_hs_0031982	TTC19	-1.05699	0.0023448	0.0439
PH_hs_0048362	TBC1D5	-1.05715	0.0011514	0.0386
PH_hs_0031623	RCOR3	-1.05733	0.0020473	0.042
PH_hs_0033440	TBL1XR1	-1.05778	0.0016108	0.0402
PH_hs_0016142	SLIRP	-1.058	0.0024638	0.044
PH_hs_0049039	ATP9B	-1.05821	0.0012886	0.0391
PH_hs_0048444	VAV2	-1.05824	0.0024112	0.044
PH_hs_0025101	NUPR1	-1.05829	0.0027825	0.0457
PH_hs_0046100	PCDHGA10	-1.05838	0.0035089	0.0488
PH_hs_0024273	SYTL4	-1.05843	0.0026656	0.0451
PH_hs_0014725	PLEKHG5	-1.05844	0.0015753	0.0401
PH_hs_0001753	C14orf142	-1.05932	0.0012321	0.039
PH_hs_0022342	SAP30L	-1.06042	0.0015696	0.0401
PH_hs_0049026	ZNF276	-1.06057	0.0018368	0.0414
PH_hs_0031029	RAB24	-1.06174	0.0020598	0.0421
PH_hs_0044766	SBF1	-1.06203	0.0019459	0.0415
PH_hs_0047324	PRKAA1	-1.06233	0.0014319	0.0396
PH_hs_0002464	REEP2	-1.06239	0.001581	0.0401
PH_hs_0034272	NACA2|NACA	-1.06319	0.0024354	0.044
PH_hs_0045687	TMEM50B	-1.06628	0.0013015	0.0391
PH_hs_0001284	RLF	-1.0664	0.0022552	0.0434
PH_hs_0013965	MUTYH	-1.06708	0.0015396	0.04
PH_hs_0012961	DERL1	-1.06757	0.0034457	0.0485
PH_hs_0031534	KBTBD6	-1.06792	0.0022228	0.0433
PH_hs_0035535	NUDT7	-1.06846	0.0021022	0.0425
PH_hs_0032536	SLC35B4	-1.06956	0.0017787	0.041
PH_hs_0023084	ITGA6	-1.06983	0.0010715	0.0385
PH_hs_0001752	BMP2K	-1.06991	0.0030687	0.0473
PH_hs_0003726	RHBDF1	-1.0711	0.0012296	0.039
PH_hs_0005231	TSNAX	-1.07188	0.0024684	0.044
PH_hs_0044108	ODF2L	-1.07189	0.0020929	0.0424
PH_hs_0024206	KLHL8	-1.07209	0.0012993	0.0391
PH_hs_0043192	BLOC1S5|EEF1E1-MUTED	-1.07211	0.0022064	0.0432
PH_hs_0060311	ZNF587B	-1.07265	0.0016985	0.0405
PH_hs_0061040	RSBN1	-1.07327	0.0020719	0.0422
PH_hs_0040108	MRPS7	-1.07417	0.0019062	0.0415
PH_hs_0045483	RUFY3	-1.0749	0.0010471	0.0381
PH_hs_0048496	AKAP12	-1.07506	0.0022553	0.0434
PH_hs_0035432	NMI	-1.0762	0.0018615	0.0414
PH_hs_0015078	LOC101060544	-1.0771	0.0016719	0.0404
PH_hs_0003368	SH3BGR	-1.07748	0.0021517	0.0428
PH_hs_0042127	MPV17L2	-1.07754	0.0024491	0.044
PH_hs_0022656	CNDP2	-1.07765	0.0014095	0.0393
PH_hs_0000522	DPM1	-1.07788	0.0017145	0.0405
PH_hs_0032462	ZNF224	-1.07808	0.0010758	0.0385
PH_hs_0047658	RNF141	-1.07891	0.0021997	0.0431
PH_hs_0028884	ADORA2B	-1.07928	0.0011001	0.0386
PH_hs_0028332	RSL1D1	-1.0798	0.0017538	0.0409
PH_hs_0047599	FUS	-1.08062	0.0033819	0.0483
PH_hs_0011399	CHID1	-1.08076	0.0028241	0.0458
PH_hs_0047448	MEF2C	-1.08136	0.0015017	0.0398
PH_hs_0033487	OAS1	-1.08142	0.0029298	0.0464
PH_hs_0029184	FIBCD1	-1.08164	0.0023131	0.0437
PH_hs_0000418	LOC100996657|SRSF10	-1.0822	0.003521	0.0488
PH_hs_0000841	HINFP	-1.08221	0.001848	0.0414
PH_hs_0027833	SPRED1	-1.08295	0.0019118	0.0415
PH_hs_0049140	CGGBP1	-1.08333	0.0011313	0.0386
PH_hs_0049330	CAV2	-1.08378	0.0018437	0.0414
PH_hs_0000639	SEZ6L2	-1.08378	0.0017176	0.0405
PH_hs_0043794	RPL32	-1.08399	0.0013062	0.0391
PH_hs_0020408	LOC100134361	-1.08414	0.00223	0.0433
PH_hs_0018545	OAF	-1.08469	0.0012834	0.039
PH_hs_0049276	PBX1	-1.08632	0.0021334	0.0426
PH_hs_0001909	OSBPL9	-1.08651	0.0012827	0.039
PH_hs_0023619	SH3BGRL2	-1.08717	0.0022863	0.0435
PH_hs_0037156	GPD2	-1.08825	0.0016544	0.0404
PH_hs_0019694	VTI1B	-1.08867	0.0029963	0.047
PH_hs_0011153	PAN3	-1.08949	0.0031912	0.0477
PH_hs_0005182	TGIF2	-1.09035	0.0010934	0.0386
PH_hs_0028327	FAM200B	-1.09072	0.0013316	0.0392
PH_hs_0048588	IRS2	-1.09111	0.0018253	0.0414
PH_hs_0024431	AP1S3	-1.09116	0.0010925	0.0386
PH_hs_0019273	MAPK1IP1L	-1.09128	0.0032496	0.048
PH_hs_0036902	BCAP31	-1.09234	0.0011854	0.0387
PH_hs_0047584	C5orf28	-1.09257	0.0023071	0.0437
PH_hs_0002476	UGDH	-1.0933	0.0010226	0.0381
PH_hs_0046531	DKFZP586I1420	-1.09437	0.0012104	0.0388
PH_hs_0035475	C14orf28	-1.09547	0.0012521	0.039
PH_hs_0034630	APH1B	-1.09587	0.0033621	0.0483
PH_hs_0026180	E2F5	-1.09785	0.0012728	0.039
PH_hs_0032515	FAR1	-1.09845	0.0032857	0.048
PH_hs_0015191	SLC36A4	-1.09889	0.0014555	0.0397
PH_hs_0040862	ZNF738	-1.10028	0.0021373	0.0426
PH_hs_0049113	LMBR1	-1.10149	0.0010643	0.0384
PH_hs_0047449	TTF2	-1.10199	0.0009876	0.0377
PH_hs_0029231	MKL2	-1.10244	0.0022904	0.0435
PH_hs_0000781	FUNDC1	-1.10375	0.0011902	0.0387
PH_hs_0027341	TFB1M	-1.10454	0.0018486	0.0414
PH_hs_0000205	THOC1	-1.10454	0.0011805	0.0387
PH_hs_0002607	SENP7	-1.10495	0.0012897	0.0391
PH_hs_0047249	ARFGEF2	-1.10525	0.0016646	0.0404
PH_hs_0044594	UBE2C	-1.10591	0.0009874	0.0377
PH_hs_0004542	PGK1	-1.10624	0.0019148	0.0415
PH_hs_0029471	NR2F6	-1.10674	0.0026222	0.0448
PH_hs_0022840	REEP5	-1.10696	0.0011595	0.0386
PH_hs_0049199	DDX6	-1.10703	0.0010694	0.0385
PH_hs_0002767	CDKN2AIP	-1.10724	0.0011386	0.0386
PH_hs_0042025	C2orf15	-1.10733	0.003747	0.0498
PH_hs_0029975	RPL15	-1.10773	0.0022528	0.0434
PH_hs_0005813	CLIP2	-1.10841	0.00239	0.044
PH_hs_0048205	ZSWIM1	-1.10875	0.0032853	0.048
PH_hs_0044925	CHML	-1.10888	0.0026296	0.0449
PH_hs_0023201	DAPK1	-1.10921	0.0012961	0.0391
PH_hs_0049294	FAM102B	-1.10923	0.0010092	0.0381
PH_hs_0049298	RPS6KA3	-1.10927	0.0019396	0.0415
PH_hs_0043018	RRN3P3	-1.10986	0.0022463	0.0433
PH_hs_0035816	TFF1	-1.11094	0.0015091	0.0398
PH_hs_0048201	NKIRAS2	-1.11119	0.0010177	0.0381
PH_hs_0035695	NRDE2	-1.11132	0.0009932	0.0377
PH_hs_0024709	MYB	-1.11241	0.0010431	0.0381
PH_hs_0062033	CAMTA1	-1.11303	0.0011935	0.0387
PH_hs_0023263	MAP7	-1.11463	0.0009372	0.0374
PH_hs_0043403	TNRC18	-1.115	0.0028508	0.0459
PH_hs_0024196	ZC3H7A	-1.1152	0.0025603	0.0445
PH_hs_0062083	SCXA|SCXB	-1.11548	0.0016211	0.0402
PH_hs_0047972	C3orf33	-1.1165	0.0013882	0.0393
PH_hs_0031520	SCML1|SCML2	-1.11668	0.0010141	0.0381
PH_hs_0038946	TRIM25	-1.11735	0.0009235	0.0374
PH_hs_0019818	PIR	-1.11804	0.0016847	0.0405
PH_hs_0004094	PKN2	-1.11856	0.0009221	0.0374
PH_hs_0010408	USP33	-1.11904	0.002566	0.0445
PH_hs_0014424	MED7	-1.11914	0.0017908	0.041
PH_hs_0032208	MED10	-1.12113	0.0015549	0.0401
PH_hs_0061205	UBE2I	-1.12141	0.001974	0.0417
PH_hs_0036137	CETN3	-1.12166	0.0010832	0.0386
PH_hs_0044586	GANAB	-1.1217	0.001723	0.0405
PH_hs_0005726	SPATA20	-1.12233	0.0019914	0.0417
PH_hs_0018037	UBE2H	-1.1226	0.0011789	0.0387
PH_hs_0032484	PSENEN	-1.12298	0.0030179	0.047
PH_hs_0001767	IFIT1	-1.12412	0.0035406	0.0488
PH_hs_0005797	PLD2	-1.12625	0.0021708	0.0429
PH_hs_0048598	USP30	-1.12675	0.0017778	0.041
PH_hs_0029204	CAV2	-1.12719	0.0011092	0.0386
PH_hs_0047026	LOC100131096	-1.12763	0.0011195	0.0386
PH_hs_0022234	FUBP3	-1.12777	0.0009649	0.0375
PH_hs_0030851	ARHGEF5	-1.1278	0.00191	0.0415
PH_hs_0030922	CREG1	-1.12794	0.0016122	0.0402
PH_hs_0033319	NPC2	-1.12825	0.0034365	0.0485
PH_hs_0049062	PTPRE	-1.12881	0.0035299	0.0488
PH_hs_0025981	CCAR1	-1.12974	0.002146	0.0427
PH_hs_0062004	SLC30A5	-1.13092	0.001999	0.0417
PH_hs_0031688	BBS1	-1.13129	0.0024068	0.044
PH_hs_0030777	PTTG3P|PTTG1|PTTG2	-1.13145	0.0011461	0.0386
PH_hs_0047675	RAPGEF5	-1.13145	0.001017	0.0381
PH_hs_0043157	EMC3	-1.13205	0.0009204	0.0374
PH_hs_0024010	LYPD6B	-1.13291	0.0012529	0.039
PH_hs_0039937	ANKRD13C	-1.13299	0.001331	0.0392
PH_hs_0022833	ELL3	-1.13307	0.0012049	0.0387
PH_hs_0018161	ANKRD29	-1.13332	0.0036565	0.0494
PH_hs_0001835	COL4A3BP	-1.1347	0.0015434	0.04
PH_hs_0001621	WDYHV1	-1.13607	0.0026894	0.0452
PH_hs_0013667	DNAAF2	-1.13637	0.0021128	0.0426
PH_hs_0019919	PXMP2	-1.13676	0.0012186	0.0389
PH_hs_0032897	NRP2	-1.13699	0.0024994	0.044
PH_hs_0011975	TEAD3	-1.1371	0.0011957	0.0387
PH_hs_0049375	HMGB3	-1.13844	0.0008704	0.0374
PH_hs_0030112	ARHGAP21	-1.13862	0.001213	0.0389
PH_hs_0030984	LOC101060541	-1.1392	0.0021578	0.0428
PH_hs_0003580	TRIM8	-1.14045	0.0014602	0.0398
PH_hs_0028085	GCC2	-1.14053	0.0013896	0.0393
PH_hs_0044354	SPC24	-1.14065	0.0009564	0.0375
PH_hs_0061924	SLC35F2	-1.14239	0.0009124	0.0374
PH_hs_0030138	NCOA4	-1.14295	0.0009013	0.0374
PH_hs_0046245	RN7SK	-1.14323	0.0012436	0.039
PH_hs_0010866	LDLRAP1	-1.14451	0.0011128	0.0386
PH_hs_0049462	EPPK1	-1.14525	0.0024916	0.044
PH_hs_0047045	PRR9	-1.14581	0.0017412	0.0407
PH_hs_0018563	ARID4A	-1.14608	0.0019796	0.0417
PH_hs_0045474	SNORD21	-1.14695	0.0018297	0.0414
PH_hs_0043162	GPR160	-1.1472	0.0034832	0.0487
PH_hs_0004961	CENPQ	-1.14747	0.0028476	0.0459
PH_hs_0025144	TGFBI	-1.14753	0.0017014	0.0405
PH_hs_0044422	PLAGL1	-1.14861	0.0018762	0.0414
PH_hs_0015310	SLC25A43	-1.14909	0.0009611	0.0375
PH_hs_0001022	KIDINS220	-1.14913	0.0008723	0.0374
PH_hs_0031779	HIST1H2BL|HIST1H2BC|HIST1H2BI|HIST1H2BD|HIST1H2BN|HIST1H2BE|HIST1H2BF|HIST1H2BH|HIST1H2BK|HIST1H2BM|HIST3H2BB|ABCF2|HIST1H2BO|HIST1H2BJ	-1.14919	0.0008932	0.0374
PH_hs_0022236	TNS4	-1.14963	0.0021656	0.0429
PH_hs_0048668	PEX13	-1.14986	0.000911	0.0374
PH_hs_0003987	MBLAC2	-1.15043	0.0019106	0.0415
PH_hs_0043277	SLC25A15	-1.15071	0.0013873	0.0393
PH_hs_0018561	SLC9A8	-1.15078	0.0022719	0.0435
PH_hs_0001665	CCDC53	-1.15119	0.0014179	0.0394
PH_hs_0047465	THAP9	-1.1515	0.0010102	0.0381
PH_hs_0023218	ACTR10	-1.15338	0.0031639	0.0475
PH_hs_0025085	TMEM245	-1.15388	0.0012709	0.039
PH_hs_0012491	MIER1	-1.15398	0.0015443	0.04
PH_hs_0039958	DCAF6	-1.15422	0.0014849	0.0398
PH_hs_0031355	YWHAE|LOC649395	-1.15539	0.0009728	0.0375
PH_hs_0042359	CHPT1	-1.15544	0.0030827	0.0473
PH_hs_0048518	ZFP36L2	-1.1555	0.0031003	0.0474
PH_hs_0060055	EVPLL	-1.15605	0.0010882	0.0386
PH_hs_0047378	ZMYM5	-1.15651	0.0010949	0.0386
PH_hs_0043143	SERF2	-1.15691	0.003764	0.0499
PH_hs_0042471	USP12	-1.15713	0.0026754	0.0451
PH_hs_0003793	BBS7	-1.15732	0.0015331	0.04
PH_hs_0001024	RMDN2	-1.15736	0.0014316	0.0396
PH_hs_0041076	STX17	-1.1578	0.0016723	0.0404
PH_hs_0047730	HINT3	-1.1594	0.001097	0.0386
PH_hs_0029730	ZMYM2	-1.16038	0.0012295	0.039
PH_hs_0001223	MEX3C	-1.16042	0.0008743	0.0374
PH_hs_0030155	COX7C	-1.16049	0.0010038	0.038
PH_hs_0015468	TARDBP	-1.16175	0.0017535	0.0409
PH_hs_0026361	ZNF124	-1.16181	0.0008982	0.0374
PH_hs_0026233	SLC35A3	-1.16191	0.0012023	0.0387
PH_hs_0031680	RAD54B	-1.16283	0.0017262	0.0406
PH_hs_0032564	RPL39	-1.16349	0.0014091	0.0393
PH_hs_0044161	LACTB	-1.16403	0.0009752	0.0376
PH_hs_0061253	RHOQ	-1.16443	0.0009833	0.0377
PH_hs_0049207	NDST1	-1.16477	0.0008313	0.0374
PH_hs_0000690	NETO2	-1.16525	0.0011393	0.0386
PH_hs_0045790	NDUFA10	-1.16534	0.0017207	0.0405
PH_hs_0006539	TIMELESS	-1.16584	0.0018493	0.0414
PH_hs_0000891	OIT3	-1.16591	0.0017747	0.041
PH_hs_0000758	TMEM19	-1.16627	0.0020982	0.0425
PH_hs_0062109	POLR2J3|UPK3BL|POLR2J2	-1.16632	0.0034473	0.0485
PH_hs_0033312	C6orf62	-1.16638	0.0010528	0.0382
PH_hs_0007300	UBXN7	-1.16662	0.0026466	0.045
PH_hs_0025154	MPP1	-1.16662	0.0011345	0.0386
PH_hs_0002353	HERC5	-1.16673	0.0009173	0.0374
PH_hs_0047363	PLSCR1	-1.16703	0.0033189	0.0481
PH_hs_0008895	ZNF311	-1.16779	0.001846	0.0414
PH_hs_0018781	IFNLR1	-1.16822	0.0009832	0.0377
PH_hs_0009052	CRB3	-1.16963	0.0014049	0.0393
PH_hs_0032842	GOLGA8B|GOLGA8A	-1.17115	0.0011298	0.0386
PH_hs_0043772	SDCBP	-1.17177	0.0009529	0.0375
PH_hs_0000757	CLDN1	-1.17195	0.0011707	0.0387
PH_hs_0047394	CYP20A1	-1.17209	0.001665	0.0404
PH_hs_0031486	SPATA20	-1.1724	0.0027485	0.0455
PH_hs_0021041	SBNO2	-1.17256	0.0009707	0.0375
PH_hs_0047946	SLU7	-1.17258	0.0023714	0.0439
PH_hs_0030641	RNF44	-1.17275	0.0030376	0.0471
PH_hs_0043245	TCEB3	-1.17291	0.0025746	0.0445
PH_hs_0001571	KCTD14|NDUFC2-KCTD14	-1.17426	0.0011267	0.0386
PH_hs_0042333	SRPX2	-1.17527	0.000859	0.0374
PH_hs_0019776	ANXA4	-1.17557	0.0011513	0.0386
PH_hs_0008222	SH3GLB1	-1.17564	0.0023345	0.0438
PH_hs_0037302	C16orf52	-1.1758	0.0019024	0.0415
PH_hs_0033929	MCOLN2	-1.17698	0.0024483	0.044
PH_hs_0049305	MET	-1.17704	0.0008076	0.0374
PH_hs_0049452	GSTCD	-1.17803	0.0014854	0.0398
PH_hs_0010853	PMPCB	-1.17942	0.0035124	0.0488
PH_hs_0007707	ZNF180	-1.18159	0.0023651	0.0439
PH_hs_0000023	MAP2	-1.18188	0.0010399	0.0381
PH_hs_0028361	MORF4L2	-1.18258	0.0016045	0.0402
PH_hs_0029970	RPL21|RPL21P28	-1.18296	0.0031111	0.0474
PH_hs_0000282	EPS8	-1.18366	0.0018667	0.0414
PH_hs_0027099	PDP1	-1.18439	0.001827	0.0414
PH_hs_0048839	MYO6	-1.1847	0.0012259	0.039
PH_hs_0031875	NEK2	-1.18517	0.0024489	0.044
PH_hs_0031635	ARPC5	-1.18583	0.0008527	0.0374
PH_hs_0001448	MED1	-1.18595	0.000869	0.0374
PH_hs_0005321	DUS4L	-1.1864	0.0008428	0.0374
PH_hs_0039088	CCAR1	-1.18645	0.0016223	0.0402
PH_hs_0030784	TAF1L|TAF1	-1.18651	0.0027049	0.0453
PH_hs_0049248	PIK3R3	-1.18683	0.0008011	0.0374
PH_hs_0023515	DCTN2	-1.18685	0.0010408	0.0381
PH_hs_0035684	NARG2	-1.187	0.001023	0.0381
PH_hs_0047580	HOOK1	-1.18824	0.0007848	0.0374
PH_hs_0047598	SKA2	-1.1884	0.0024283	0.044
PH_hs_0022421	MPLKIP	-1.18851	0.0027579	0.0456
PH_hs_0027984	C9orf64	-1.19058	0.0007784	0.0374
PH_hs_0007313	HOXA9|HOXA10-HOXA9	-1.19178	0.0008083	0.0374
PH_hs_0042662	COX5A	-1.19212	0.0012702	0.039
PH_hs_0009701	PROX1	-1.19216	0.0018877	0.0415
PH_hs_0022726	UBE2F	-1.19236	0.0023844	0.044
PH_hs_0061972	C1D	-1.19365	0.0015083	0.0398
PH_hs_0033588	RPSA|RPSAP58|RPSAP9	-1.1943	0.0034524	0.0485
PH_hs_0048890	DMXL2	-1.19444	0.0009237	0.0374
PH_hs_0022797	ULK2	-1.19466	0.0018419	0.0414
PH_hs_0036011	DNAJC15	-1.19497	0.0024886	0.044
PH_hs_0023566	ATP6V1B2	-1.19499	0.0020457	0.042
PH_hs_0045703	CUX1	-1.19592	0.0008501	0.0374
PH_hs_0024110	RAB36	-1.19613	0.0026726	0.0451
PH_hs_0032919	TRIM5	-1.19683	0.0008062	0.0374
PH_hs_0048049	PHKA1	-1.19878	0.001033	0.0381
PH_hs_0036547	MFSD12	-1.19889	0.0008348	0.0374
PH_hs_0032099	TOX4	-1.19917	0.0014566	0.0397
PH_hs_0025604	RPH3AL	-1.19932	0.0011534	0.0386
PH_hs_0060040	ZNF141	-1.19937	0.0031422	0.0474
PH_hs_0026725	NDUFAF4	-1.20101	0.000817	0.0374
PH_hs_0049259	TRMT13	-1.20133	0.0016005	0.0402
PH_hs_0006705	ASPM	-1.20166	0.0013114	0.0391
PH_hs_0048438	SENP5	-1.2021	0.0012616	0.039
PH_hs_0026790	NDNL2	-1.2022	0.000946	0.0374
PH_hs_0043347	AIG1	-1.20234	0.0019934	0.0417
PH_hs_0004719	COG2	-1.20326	0.0033891	0.0483
PH_hs_0062280	SULT1A2|SULT1A1|SULT1A3|SULT1A4|LOC101060714|SLX1A-SULT1A3|SLX1B-SULT1A4	-1.20376	0.0026774	0.0451
PH_hs_0049412	CCNJL	-1.20536	0.0011536	0.0386
PH_hs_0029218	ZNF480	-1.20662	0.0010106	0.0381
PH_hs_0022739	FRMD4B	-1.20668	0.0008045	0.0374
PH_hs_0045877	SERF1A|SERF1B	-1.20702	0.0007892	0.0374
PH_hs_0045775	ME2	-1.20777	0.0028932	0.0461
PH_hs_0034834	PERP	-1.20876	0.0027587	0.0456
PH_hs_0046039	TMEM14C	-1.20881	0.0009869	0.0377
PH_hs_0022143	KIAA1429	-1.20892	0.0029013	0.0462
PH_hs_0044019	LOC100128276|LOC100508384	-1.20977	0.0014277	0.0395
PH_hs_0003585	MAT2B	-1.20992	0.0016281	0.0402
PH_hs_0030139	SLCO1B3	-1.21004	0.00096	0.0375
PH_hs_0036128	STX6	-1.21021	0.0024175	0.044
PH_hs_0032996	EIF2A	-1.21192	0.0016886	0.0405
PH_hs_0035817	TRIM6	-1.21219	0.0014478	0.0397
PH_hs_0046172	ALS2CR8	-1.2128	0.0025402	0.0444
PH_hs_0061820	PLS1	-1.21287	0.0011961	0.0387
PH_hs_0032978	KLF4	-1.21381	0.0014951	0.0398
PH_hs_0016833	ACADS	-1.21413	0.0015944	0.0402
PH_hs_0027708	PPP2CB	-1.21421	0.0013997	0.0393
PH_hs_0039013	GSPT1	-1.21549	0.0012528	0.039
PH_hs_0033209	GALK2	-1.21565	0.0031479	0.0474
PH_hs_0048767	DIRAS2	-1.21576	0.0012505	0.039
PH_hs_0025234	OXR1	-1.216	0.0030167	0.047
PH_hs_0047927	CRYBG3	-1.21641	0.0012286	0.039
PH_hs_0002731	INPP1	-1.21781	0.003473	0.0487
PH_hs_0048827	MED1	-1.21802	0.0008316	0.0374
PH_hs_0049131	ITGAV	-1.21851	0.0010057	0.038
PH_hs_0001652	SPRY2	-1.21868	0.0014626	0.0398
PH_hs_0002032	CCDC104	-1.21949	0.0006936	0.0369
PH_hs_0029201	HIST1H2BL|HIST1H2BK|HIST2H2BF|HIST2H2BA|HIST1H2BM|HIST1H2BD|HIST1H2BF|HIST1H2BB|HIST1H2BE|HIST1H2BI|HIST2H2BC	-1.21959	0.0007904	0.0374
PH_hs_0003705	TC2N	-1.22019	0.0022317	0.0433
PH_hs_0035407	HSPBAP1	-1.22032	0.0025826	0.0445
PH_hs_0023181	MEGF9	-1.2216	0.0009228	0.0374
PH_hs_0016616	PRPF38B	-1.22214	0.0027333	0.0455
PH_hs_0033345	PRKD3	-1.22354	0.0009383	0.0374
PH_hs_0045069	TROVE2	-1.22365	0.0035559	0.0488
PH_hs_0024654	STPG1	-1.22556	0.0016971	0.0405
PH_hs_0033261	GPR126	-1.22573	0.0007989	0.0374
PH_hs_0029631	SPA17	-1.22601	0.0010396	0.0381
PH_hs_0029467	LOC93622	-1.22617	0.0008315	0.0374
PH_hs_0000736	SEMA4C	-1.22711	0.0008514	0.0374
PH_hs_0027976	CENPH	-1.22724	0.0010993	0.0386
PH_hs_0045022	ARSD	-1.22787	0.0028018	0.0458
PH_hs_0030747	TMSB4X	-1.22799	0.0007576	0.0374
PH_hs_0029871	RPS3A	-1.2285	0.0008623	0.0374
PH_hs_0027026	ALDH3A1	-1.229	0.0014949	0.0398
PH_hs_0001142	ELAC2	-1.23067	0.0028058	0.0458
PH_hs_0048675	HCCS	-1.23079	0.001298	0.0391
PH_hs_0044868	LEPROT	-1.23188	0.0006839	0.0369
PH_hs_0047616	RHOBTB1	-1.23193	0.0009736	0.0375
PH_hs_0028833	HIST1H2AC	-1.23204	0.0007335	0.0373
PH_hs_0000018	PREPL	-1.23219	0.0013582	0.0393
PH_hs_0025428	ATAD1	-1.23306	0.0007648	0.0374
PH_hs_0044768	GUCA1B	-1.23341	0.0013541	0.0393
PH_hs_0001169	ZNF48	-1.23341	0.0021028	0.0425
PH_hs_0035668	WWP1	-1.23444	0.0010402	0.0381
PH_hs_0047938	POLK	-1.23586	0.0006859	0.0369
PH_hs_0023796	MPND	-1.23705	0.0008934	0.0374
PH_hs_0001810	HIAT1	-1.23954	0.0024161	0.044
PH_hs_0013274	TRPC1	-1.24042	0.003336	0.0481
PH_hs_0007470	C4orf33	-1.24053	0.0028972	0.0461
PH_hs_0001321	KLHDC8B	-1.24055	0.0032879	0.048
PH_hs_0044681	MBP	-1.24087	0.0013906	0.0393
PH_hs_0032094	FKRP	-1.24094	0.0015729	0.0401
PH_hs_0009781	CDC37	-1.24135	0.0018501	0.0414
PH_hs_0048468	AFF4	-1.24182	0.0013283	0.0392
PH_hs_0061947	SP100	-1.24204	0.0019732	0.0417
PH_hs_0025081	PER3	-1.24327	0.0016897	0.0405
PH_hs_0040814	ZNF37A|ZNF37BP	-1.24374	0.0014892	0.0398
PH_hs_0024408	ARSE	-1.24636	0.0020284	0.0419
PH_hs_0036555	HSD17B7|HSD17B7P2	-1.24649	0.0008693	0.0374
PH_hs_0031346	USP10	-1.24687	0.0016587	0.0404
PH_hs_0045117	SLC38A10	-1.24709	0.0006899	0.0369
PH_hs_0028487	PTMS	-1.24799	0.0014037	0.0393
PH_hs_0004171	SPICE1	-1.24853	0.0016818	0.0405
PH_hs_0006470	COL17A1	-1.24881	0.0006473	0.0369
PH_hs_0000880	STAG2	-1.24986	0.0007352	0.0373
PH_hs_0030195	SEPW1	-1.25087	0.0009363	0.0374
PH_hs_0043305	UBE3D	-1.25122	0.0008027	0.0374
PH_hs_0002005	ARSJ	-1.25238	0.0024957	0.044
PH_hs_0049107	MLF1	-1.25262	0.0012939	0.0391
PH_hs_0022720	PIGN	-1.25383	0.0016061	0.0402
PH_hs_0049450	DDX5	-1.25392	0.0016582	0.0404
PH_hs_0049322	ZNRF3	-1.25409	0.0010288	0.0381
PH_hs_0049321	CDC42SE2	-1.25481	0.0018055	0.0411
PH_hs_0034220	ZFP62	-1.25545	0.0007608	0.0374
PH_hs_0024718	UEVLD	-1.25586	0.0007181	0.0372
PH_hs_0043260	NUCKS1	-1.25656	0.0019723	0.0417
PH_hs_0006000	NR2C1	-1.25658	0.0007676	0.0374
PH_hs_0044481	IFT81	-1.25928	0.0033958	0.0483
PH_hs_0031052	ATP2B1	-1.2593	0.0010291	0.0381
PH_hs_0031157	HSPH1	-1.25967	0.0021086	0.0426
PH_hs_0018074	RAPGEF2	-1.26005	0.0026011	0.0446
PH_hs_0042438	MFAP1	-1.26113	0.0008241	0.0374
PH_hs_0004877	GRB7	-1.26251	0.0011437	0.0386
PH_hs_0023582	RAB27A	-1.26275	0.0011761	0.0387
PH_hs_0006392	KBTBD8	-1.26374	0.0020484	0.042
PH_hs_0025547	PXMP4	-1.26388	0.0008129	0.0374
PH_hs_0003924	MORC4	-1.2639	0.0008248	0.0374
PH_hs_0060602	DLC1	-1.26426	0.0012325	0.039
PH_hs_0045849	TPBG	-1.26516	0.0008056	0.0374
PH_hs_0060800	ERO1LB	-1.26525	0.0018488	0.0414
PH_hs_0046321	LCORL	-1.26572	0.0009628	0.0375
PH_hs_0001438	FBXO34	-1.2664	0.0009403	0.0374
PH_hs_0019663	PTGFRN	-1.26643	0.0021587	0.0428
PH_hs_0036941	HMGB1	-1.26766	0.0025803	0.0445
PH_hs_0002091	FAM213B	-1.26857	0.0011889	0.0387
PH_hs_0048833	STK16	-1.26867	0.0006552	0.0369
PH_hs_0032928	SLC1A3	-1.26974	0.0006121	0.0369
PH_hs_0047371	ASH1L	-1.27024	0.0007469	0.0374
PH_hs_0028109	IMPACT	-1.27034	0.0017872	0.041
PH_hs_0034877	FANCL	-1.27084	0.0009417	0.0374
PH_hs_0001382	DUSP11	-1.27132	0.0006716	0.0369
PH_hs_0024039	SLC30A9	-1.27207	0.0023857	0.044
PH_hs_0001020	FAM117A	-1.27247	0.0024011	0.044
PH_hs_0033032	RPL21|RPL21P28	-1.27278	0.0019871	0.0417
PH_hs_0017190	TMC4	-1.2741	0.000887	0.0374
PH_hs_0033288	RSBN1	-1.27483	0.0017771	0.041
PH_hs_0020594	ARHGEF10L	-1.27583	0.0028002	0.0458
PH_hs_0005920	NOL7	-1.27617	0.0022172	0.0433
PH_hs_0012404	PAPD4	-1.27871	0.0009461	0.0374
PH_hs_0004779	IRF2	-1.27885	0.0018999	0.0415
PH_hs_0004684	METAP1	-1.27931	0.0030879	0.0473
PH_hs_0044500	C11orf74	-1.27958	0.0008584	0.0374
PH_hs_0024212	CLCN3	-1.28128	0.0014753	0.0398
PH_hs_0009407	HOXB3	-1.28138	0.0009176	0.0374
PH_hs_0002935	CALCA	-1.2815	0.0028751	0.046
PH_hs_0023028	BNIP2	-1.28151	0.0020086	0.0418
PH_hs_0001180	FBXL12	-1.2817	0.0006269	0.0369
PH_hs_0010698	HIST1H2BD	-1.28192	0.001331	0.0392
PH_hs_0040738	ZNF83	-1.28405	0.0033839	0.0483
PH_hs_0024353	NCOA3	-1.28522	0.0007208	0.0372
PH_hs_0025588	ATP10D	-1.28544	0.0029356	0.0464
PH_hs_0043352	ARID5B	-1.28606	0.0010803	0.0386
PH_hs_0026579	MYNN	-1.28747	0.0012884	0.0391
PH_hs_0013473	BTG1	-1.2892	0.0008971	0.0374
PH_hs_0061655	SPTSSB	-1.28971	0.0027319	0.0455
PH_hs_0032054	C5orf44	-1.29042	0.0021712	0.0429
PH_hs_0001016	FAM96B	-1.29097	0.0005871	0.0369
PH_hs_0047329	INTS8	-1.29153	0.0007755	0.0374
PH_hs_0043611	GPBAR1	-1.29218	0.0006351	0.0369
PH_hs_0048791	ZBTB1	-1.29286	0.0012427	0.039
PH_hs_0032355	PDCD4	-1.29288	0.0007294	0.0373
PH_hs_0023813	BORA	-1.29434	0.000607	0.0369
PH_hs_0048579	MEF2D	-1.29439	0.0016201	0.0402
PH_hs_0047866	ACTR8	-1.29472	0.0025263	0.0443
PH_hs_0049461	NIPA1	-1.29504	0.000822	0.0374
PH_hs_0041091	DST	-1.29663	0.002353	0.0439
PH_hs_0004543	VEGFB	-1.29795	0.0011137	0.0386
PH_hs_0000430	NBEA	-1.29836	0.001251	0.039
PH_hs_0030183	PSMD10	-1.29848	0.0008083	0.0374
PH_hs_0044679	GXYLT2	-1.29892	0.0031909	0.0477
PH_hs_0034395	SDCCAG3	-1.29916	0.000692	0.0369
PH_hs_0022419	HOMER1	-1.29945	0.0017905	0.041
PH_hs_0023561	PTGR1	-1.30018	0.0006559	0.0369
PH_hs_0005864	NPDC1	-1.30187	0.0011878	0.0387
PH_hs_0004764	RTF1	-1.30247	0.0019104	0.0415
PH_hs_0016136	FBXO33	-1.30303	0.0011231	0.0386
PH_hs_0009760	TMEM2	-1.30309	0.0012833	0.039
PH_hs_0062458	LOC100134091|FRG1B|FRG1|LOC100289097|LOC642236	-1.30341	0.000619	0.0369
PH_hs_0044177	SP110	-1.30358	0.0012189	0.0389
PH_hs_0035144	HSPE1	-1.30505	0.000562	0.0369
PH_hs_0047453	RECQL	-1.30563	0.0007246	0.0373
PH_hs_0047276	PAIP2B	-1.30619	0.0012254	0.039
PH_hs_0047493	ZNF800	-1.30631	0.0005729	0.0369
PH_hs_0043281	PDCD5	-1.30708	0.0011975	0.0387
PH_hs_0030972	NME4	-1.30733	0.0008323	0.0374
PH_hs_0004989	PAX6	-1.30789	0.0009045	0.0374
PH_hs_0031330	ATXN2	-1.30827	0.0017689	0.041
PH_hs_0045853	TTK	-1.3083	0.0007114	0.0372
PH_hs_0043710	EXOSC3	-1.30842	0.0007156	0.0372
PH_hs_0032927	UBE2V2	-1.30927	0.0019008	0.0415
PH_hs_0048602	EIF5	-1.30987	0.0031762	0.0476
PH_hs_0048490	KLHL28	-1.31021	0.0006125	0.0369
PH_hs_0045832	SCML1	-1.31141	0.0016183	0.0402
PH_hs_0014274	NCKAP1	-1.31168	0.0006333	0.0369
PH_hs_0000706	NUDT16L1	-1.312	0.0006962	0.0369
PH_hs_0022768	FOXA1	-1.31291	0.0006617	0.0369
PH_hs_0000598	GNE	-1.3136	0.0006363	0.0369
PH_hs_0037750	KIAA1551	-1.31372	0.0007504	0.0374
PH_hs_0049206	RPRD2	-1.31415	0.001073	0.0385
PH_hs_0049221	OAS3	-1.31605	0.0005621	0.0369
PH_hs_0024411	MIOS	-1.31608	0.0011759	0.0387
PH_hs_0000644	JTB	-1.31613	0.0005775	0.0369
PH_hs_0039698	RBMX	-1.31678	0.0006363	0.0369
PH_hs_0042265	CCNI	-1.31809	0.0006744	0.0369
PH_hs_0014406	MAGEH1	-1.31916	0.002872	0.046
PH_hs_0043070	ZDHHC23	-1.31959	0.0035611	0.0488
PH_hs_0045855	SUMO1	-1.3199	0.0006877	0.0369
PH_hs_0048649	DOCK4	-1.32017	0.0006967	0.0369
PH_hs_0046059	MED18	-1.32182	0.0011477	0.0386
PH_hs_0048685	SPATA5	-1.32419	0.0008512	0.0374
PH_hs_0039656	PVR	-1.32479	0.0028432	0.0459
PH_hs_0043325	PRPF38A	-1.32578	0.0017673	0.041
PH_hs_0022903	RBM6	-1.32596	0.0006896	0.0369
PH_hs_0062081	AMY1A|AMY1C|AMY1B|AMY2A|AMY2B	-1.32642	0.0032995	0.048
PH_hs_0060456	RAB13	-1.3265	0.000666	0.0369
PH_hs_0035410	COPS2	-1.3269	0.0008187	0.0374
PH_hs_0031748	HSF1	-1.32723	0.0005778	0.0369
PH_hs_0024537	GSTK1	-1.3276	0.000605	0.0369
PH_hs_0003555	ENPP4	-1.32802	0.0009668	0.0375
PH_hs_0023604	FBXW4|FBXW4P1	-1.32811	0.000705	0.037
PH_hs_0000594	SACM1L	-1.32848	0.0016356	0.0404
PH_hs_0048601	RANBP2	-1.32885	0.0006077	0.0369
PH_hs_0027621	CCDC68	-1.32979	0.0008454	0.0374
PH_hs_0002929	HOXA5	-1.33125	0.0010328	0.0381
PH_hs_0022489	HSD17B12	-1.33202	0.001138	0.0386
PH_hs_0044449	ASPH	-1.33244	0.0019534	0.0416
PH_hs_0009338	GNB5	-1.33332	0.0028085	0.0458
PH_hs_0049638	TMED10|TMED10P1	-1.33347	0.000522	0.0369
PH_hs_0028882	RNF141	-1.33367	0.0035874	0.0489
PH_hs_0003218	REL	-1.33441	0.000622	0.0369
PH_hs_0049170	MLLT6	-1.33565	0.0006434	0.0369
PH_hs_0004068	NT5C	-1.33664	0.0005561	0.0369
PH_hs_0048193	KAT8	-1.33739	0.0017989	0.0411
PH_hs_0026239	PPP6R2	-1.33765	0.0007615	0.0374
PH_hs_0014092	BDP1	-1.33769	0.0036074	0.049
PH_hs_0060002	LOC390956	-1.33794	0.001393	0.0393
PH_hs_0004327	QDPR	-1.33857	0.0008098	0.0374
PH_hs_0048936	POLR1B	-1.33951	0.0006078	0.0369
PH_hs_0040578	CCDC82	-1.34012	0.0007434	0.0374
PH_hs_0043405	COA5	-1.34156	0.0009596	0.0375
PH_hs_0035944	SERF2|SERF2-C15ORF63	-1.34202	0.0005098	0.0369
PH_hs_0044861	ZNF721	-1.34356	0.0006636	0.0369
PH_hs_0036524	HERC2P7|HERC2	-1.3439	0.001866	0.0414
PH_hs_0006516	PRR3	-1.34465	0.0013334	0.0392
PH_hs_0024549	TIA1	-1.3469	0.0015588	0.0401
PH_hs_0024302	RPGR	-1.34748	0.0010333	0.0381
PH_hs_0030091	SKAP2	-1.34775	0.0009917	0.0377
PH_hs_0048944	DNAJC15	-1.34803	0.0031179	0.0474
PH_hs_0025782	EPB41L2	-1.34832	0.0012158	0.0389
PH_hs_0034172	PGAM4|PGAM1	-1.34904	0.0005913	0.0369
PH_hs_0043391	GOLGB1	-1.35011	0.0008508	0.0374
PH_hs_0049191	PUS10	-1.3503	0.0011919	0.0387
PH_hs_0020470	OARD1	-1.35046	0.0004998	0.0369
PH_hs_0004816	ZFP36L1	-1.35056	0.0031107	0.0474
PH_hs_0002558	TLR3	-1.35118	0.00055	0.0369
PH_hs_0022674	SARM1	-1.35153	0.0005301	0.0369
PH_hs_0046515	ATP5SL	-1.35198	0.0013205	0.0392
PH_hs_0023549	TRIM33	-1.35241	0.0006536	0.0369
PH_hs_0027172	TFF3	-1.35252	0.0017298	0.0406
PH_hs_0043668	FGFR3	-1.35306	0.0020694	0.0422
PH_hs_0029863	HMGN1	-1.35441	0.0027201	0.0454
PH_hs_0010821	ATP6AP2	-1.35597	0.0011873	0.0387
PH_hs_0061058	PRKY	-1.35649	0.0011677	0.0387
PH_hs_0024980	RAB18	-1.35856	0.0036797	0.0495
PH_hs_0014145	TP53TG1	-1.35869	0.0016726	0.0404
PH_hs_0042399	PLEKHG3	-1.35869	0.0008561	0.0374
PH_hs_0026502	NMD3	-1.35917	0.0006426	0.0369
PH_hs_0023171	HFE	-1.35975	0.0009121	0.0374
PH_hs_0025524	DOCK8	-1.35984	0.0009732	0.0375
PH_hs_0030065	HIST1H2AJ	-1.36133	0.0009265	0.0374
PH_hs_0047581	FUT10	-1.36145	0.0011733	0.0387
PH_hs_0001946	WDR89	-1.36181	0.0024831	0.044
PH_hs_0046098	HDAC8	-1.36187	0.0010788	0.0386
PH_hs_0035963	ERH	-1.36403	0.0009334	0.0374
PH_hs_0032030	RSPRY1	-1.36412	0.0006582	0.0369
PH_hs_0039988	TRA2B	-1.36469	0.0017811	0.041
PH_hs_0010355	PHYH	-1.36501	0.0007005	0.037
PH_hs_0002933	EFNA3	-1.3654	0.001705	0.0405
PH_hs_0002619	C2CD5	-1.36602	0.0005074	0.0369
PH_hs_0045218	PSMF1	-1.36656	0.0005344	0.0369
PH_hs_0017297	COMMD6	-1.36658	0.0006335	0.0369
PH_hs_0024003	DAAM1	-1.36745	0.0017401	0.0407
PH_hs_0022677	RPUSD4	-1.36777	0.0006077	0.0369
PH_hs_0028766	C2orf72	-1.36824	0.0013116	0.0391
PH_hs_0013490	TNFRSF1B	-1.36866	0.0035407	0.0488
PH_hs_0004088	LIPH	-1.36885	0.0009162	0.0374
PH_hs_0031420	TEFM	-1.3694	0.0008725	0.0374
PH_hs_0046508	ZNF91	-1.36982	0.0012578	0.039
PH_hs_0027287	H3F3A|H3F3AP4	-1.37006	0.0019963	0.0417
PH_hs_0031945	MGMT	-1.37145	0.0013866	0.0393
PH_hs_0009333	ZNF217	-1.37239	0.0008519	0.0374
PH_hs_0031418	ARFGEF1	-1.37281	0.0006521	0.0369
PH_hs_0035637	RNF170	-1.37527	0.0013344	0.0392
PH_hs_0043191	ESRRA	-1.3754	0.0026236	0.0448
PH_hs_0047722	C9orf72	-1.3756	0.0004692	0.0369
PH_hs_0049393	RPAP3	-1.37678	0.0011909	0.0387
PH_hs_0046430	ARHGEF35	-1.37737	0.0005913	0.0369
PH_hs_0003138	APH1B	-1.37997	0.0025628	0.0445
PH_hs_0037242	MALAT1	-1.38072	0.0005777	0.0369
PH_hs_0061455	MUT	-1.3814	0.000646	0.0369
PH_hs_0002716	POT1	-1.38153	0.0022594	0.0434
PH_hs_0004260	DLD	-1.38351	0.000565	0.0369
PH_hs_0047309	ARL6IP6	-1.38404	0.0014481	0.0397
PH_hs_0044070	FAM133B	-1.38447	0.0005659	0.0369
PH_hs_0042432	RBP4	-1.3845	0.0005856	0.0369
PH_hs_0044431	FXYD3	-1.38517	0.0005076	0.0369
PH_hs_0017531	PDCD2	-1.38603	0.0005172	0.0369
PH_hs_0024432	PPARG	-1.38688	0.0009864	0.0377
PH_hs_0046160	SOWAHC	-1.38832	0.0005091	0.0369
PH_hs_0022778	PEX1	-1.3891	0.0007673	0.0374
PH_hs_0039392	H2AFV	-1.38983	0.0008706	0.0374
PH_hs_0003244	ZKSCAN4	-1.39019	0.0022325	0.0433
PH_hs_0060699	BCL2L14	-1.39024	0.0004599	0.0369
PH_hs_0001719	ATP6V1H	-1.39136	0.0004689	0.0369
PH_hs_0043349	HAUS6	-1.39139	0.0012209	0.0389
PH_hs_0044106	COA1	-1.3931	0.0015309	0.04
PH_hs_0002591	HIPK3	-1.39363	0.0028218	0.0458
PH_hs_0003966	ZDHHC8	-1.39558	0.0006934	0.0369
PH_hs_0049387	SEMA3A	-1.39692	0.0009076	0.0374
PH_hs_0048674	TPPP	-1.39738	0.0019755	0.0417
PH_hs_0043273	EIF3L	-1.39788	0.0005873	0.0369
PH_hs_0023459	HSD17B11	-1.3983	0.0004569	0.0369
PH_hs_0031794	C19orf57	-1.39845	0.0011236	0.0386
PH_hs_0025055	SUDS3	-1.39991	0.0010771	0.0385
PH_hs_0022318	KRBOX4	-1.40024	0.0008318	0.0374
PH_hs_0048774	SH3GLB1	-1.40112	0.0032381	0.0479
PH_hs_0004727	THAP11	-1.40115	0.0005969	0.0369
PH_hs_0028176	PARPBP	-1.40211	0.0009722	0.0375
PH_hs_0048620	C5orf24	-1.40271	0.0014107	0.0393
PH_hs_0044669	TP73	-1.403	0.0030128	0.047
PH_hs_0035481	ARPC2	-1.40302	0.0005403	0.0369
PH_hs_0047356	KIAA1841	-1.40329	0.0004654	0.0369
PH_hs_0024947	FAM13B	-1.40462	0.0008892	0.0374
PH_hs_0000062	CCNH	-1.40526	0.0005588	0.0369
PH_hs_0047751	CISD1	-1.4057	0.0009315	0.0374
PH_hs_0048116	IL17RD	-1.406	0.0016604	0.0404
PH_hs_0003736	AKAP9	-1.40614	0.0008327	0.0374
PH_hs_0002518	MAP3K2	-1.40681	0.0010347	0.0381
PH_hs_0049296	EXOG	-1.40808	0.0034369	0.0485
PH_hs_0004722	CAPG	-1.40886	0.002475	0.044
PH_hs_0047447	RCHY1	-1.40899	0.0014172	0.0394
PH_hs_0034867	OPN3	-1.41048	0.0008331	0.0374
PH_hs_0049130	QTRTD1	-1.4107	0.0013249	0.0392
PH_hs_0000371	EPHB3	-1.41266	0.0004995	0.0369
PH_hs_0043687	CENPM	-1.41742	0.000448	0.0369
PH_hs_0019692	NAP1L1	-1.4183	0.0011276	0.0386
PH_hs_0001269	B4GALT4	-1.41914	0.0004766	0.0369
PH_hs_0048111	IQCE	-1.41949	0.0006152	0.0369
PH_hs_0000227	GFPT1	-1.42012	0.0004898	0.0369
PH_hs_0022456	ANKRD17	-1.42071	0.000452	0.0369
PH_hs_0005016	CXCL5	-1.42143	0.0021647	0.0429
PH_hs_0004265	MARCKSL1	-1.42218	0.0006192	0.0369
PH_hs_0037970	LOC441455	-1.42309	0.0022737	0.0435
PH_hs_0014097	PLEKHH3	-1.42326	0.0007982	0.0374
PH_hs_0035598	GMPS	-1.42385	0.00082	0.0374
PH_hs_0049194	MRP63	-1.42391	0.0009265	0.0374
PH_hs_0023417	KIAA1279	-1.42476	0.0005272	0.0369
PH_hs_0044803	C2orf68	-1.42483	0.0018155	0.0412
PH_hs_0008546	RIBC2	-1.42596	0.002539	0.0444
PH_hs_0024223	APAF1	-1.42637	0.0005856	0.0369
PH_hs_0025048	NOSTRIN	-1.42837	0.0014942	0.0398
PH_hs_0027332	EMC9	-1.42952	0.0006729	0.0369
PH_hs_0022154	RCBTB1	-1.43046	0.0004332	0.0369
PH_hs_0016146	DPH2	-1.43049	0.0024346	0.044
PH_hs_0049247	TMEM55A	-1.43199	0.0005798	0.0369
PH_hs_0033707	NDUFAF2	-1.43208	0.0035105	0.0488
PH_hs_0015418	AP3M1	-1.43208	0.0007704	0.0374
PH_hs_0000061	ISL1	-1.43256	0.001564	0.0401
PH_hs_0049707	ZNF799|ZNF443	-1.4328	0.0006781	0.0369
PH_hs_0027074	ACSL5	-1.43514	0.0005037	0.0369
PH_hs_0027093	PTPRU	-1.43523	0.0005024	0.0369
PH_hs_0024072	NSUN2	-1.44107	0.0016149	0.0402
PH_hs_0024827	FKBP7	-1.44177	0.000543	0.0369
PH_hs_0022832	CRNKL1	-1.44183	0.002191	0.0431
PH_hs_0003050	FZD3	-1.44228	0.0014058	0.0393
PH_hs_0005200	OXSR1	-1.44256	0.0014517	0.0397
PH_hs_0045651	KPNA2	-1.44425	0.0030542	0.0471
PH_hs_0002433	APPL1	-1.44477	0.0007498	0.0374
PH_hs_0016196	MCF2L-AS1	-1.44512	0.000632	0.0369
PH_hs_0047684	TRIM23	-1.44529	0.0034587	0.0485
PH_hs_0032058	SPOPL	-1.4455	0.0013138	0.0391
PH_hs_0038319	TMPO	-1.44582	0.0018658	0.0414
PH_hs_0010030	LGR5	-1.44584	0.0006127	0.0369
PH_hs_0042478	BATF	-1.44624	0.0005114	0.0369
PH_hs_0023606	SORBS3	-1.44655	0.0006905	0.0369
PH_hs_0023888	PIK3C2B	-1.44729	0.0008383	0.0374
PH_hs_0003087	KRT32	-1.44846	0.0020304	0.042
PH_hs_0028092	PRKAR1A	-1.44862	0.0004152	0.0369
PH_hs_0015000	BIVM	-1.4491	0.0004929	0.0369
PH_hs_0001600	DONSON	-1.44956	0.0010969	0.0386
PH_hs_0001766	DUSP16	-1.44961	0.0004624	0.0369
PH_hs_0019033	EFNA1	-1.4497	0.0032668	0.048
PH_hs_0023504	IL20RA	-1.45019	0.0015109	0.0398
PH_hs_0035355	HAT1	-1.45246	0.0004397	0.0369
PH_hs_0030098	SATB2	-1.45258	0.0005073	0.0369
PH_hs_0044746	YTHDF3	-1.45405	0.0008245	0.0374
PH_hs_0031965	OGDH	-1.45485	0.0006936	0.0369
PH_hs_0032859	SMAD1	-1.45553	0.001576	0.0401
PH_hs_0049593	EIF4A2	-1.4558	0.0008124	0.0374
PH_hs_0014395	CHMP4A	-1.45585	0.0003957	0.0369
PH_hs_0044608	ALDH4A1	-1.45675	0.00042	0.0369
PH_hs_0006057	C6orf48	-1.45694	0.0006342	0.0369
PH_hs_0045876	USP9Y	-1.45758	0.0014564	0.0397
PH_hs_0044769	CTTNBP2NL	-1.45865	0.0019206	0.0415
PH_hs_0014052	TTC26	-1.45969	0.0010896	0.0386
PH_hs_0031867	ASCL2	-1.45992	0.0006166	0.0369
PH_hs_0026120	AP3B1	-1.46004	0.0008626	0.0374
PH_hs_0049210	GULP1	-1.46041	0.0004115	0.0369
PH_hs_0022606	BNIP1	-1.46123	0.0007136	0.0372
PH_hs_0002106	USP43	-1.46136	0.0005252	0.0369
PH_hs_0022206	SPTLC1	-1.46157	0.0009736	0.0375
PH_hs_0043487	MAGI3	-1.46179	0.0007876	0.0374
PH_hs_0034271	RBMX	-1.46222	0.0008978	0.0374
PH_hs_0060290	NOTCH2	-1.4633	0.0018573	0.0414
PH_hs_0012692	E2F2	-1.46505	0.0014763	0.0398
PH_hs_0046121	ANKRD50	-1.46589	0.0013935	0.0393
PH_hs_0035478	CAPG	-1.46625	0.0004382	0.0369
PH_hs_0040466	DAZAP2	-1.46647	0.0014978	0.0398
PH_hs_0033470	APOBEC3C|APOBEC3D	-1.46711	0.0005463	0.0369
PH_hs_0046222	MEX3A	-1.46725	0.001738	0.0407
PH_hs_0023950	FCGR2A|FCGR2C	-1.46747	0.0012487	0.039
PH_hs_0030132	FIG4	-1.46762	0.0022951	0.0436
PH_hs_0047422	AHR	-1.46815	0.0005434	0.0369
PH_hs_0031374	KLF5	-1.46918	0.0005543	0.0369
PH_hs_0047749	PPIP5K2	-1.47033	0.0015017	0.0398
PH_hs_0032880	RPS2P32|RPS2	-1.47047	0.0005347	0.0369
PH_hs_0042141	SPA17	-1.47136	0.0005917	0.0369
PH_hs_0007771	UQCRB	-1.47154	0.0004212	0.0369
PH_hs_0031340	C11orf58	-1.47159	0.0006171	0.0369
PH_hs_0015536	RBM3	-1.47216	0.000888	0.0374
PH_hs_0061994	RAD54B|FSBP	-1.47378	0.0010813	0.0386
PH_hs_0048812	GDAP2	-1.47438	0.0003872	0.0369
PH_hs_0062517	LOC100506562|LLPH	-1.47591	0.0003806	0.0369
PH_hs_0006319	DLAT	-1.47669	0.0005809	0.0369
PH_hs_0028747	NME4	-1.47723	0.0009487	0.0375
PH_hs_0001446	DUSP21	-1.47764	0.0010553	0.0382
PH_hs_0025623	HBP1	-1.47924	0.0015345	0.04
PH_hs_0047729	MUC20	-1.48126	0.0030543	0.0471
PH_hs_0039670	SLC35E2|SLC35E2B	-1.48287	0.0006357	0.0369
PH_hs_0047720	CDC25A	-1.48288	0.0013682	0.0393
PH_hs_0014077	PPP3CA	-1.48346	0.0004844	0.0369
PH_hs_0028896	ZFP112	-1.48352	0.0006645	0.0369
PH_hs_0024876	CTCF	-1.48368	0.0032224	0.0478
PH_hs_0046253	MTERFD2	-1.48697	0.0026197	0.0448
PH_hs_0027465	RBM15	-1.4882	0.0008304	0.0374
PH_hs_0048419	PCM1	-1.49202	0.0004475	0.0369
PH_hs_0047542	GCLM	-1.49304	0.0007051	0.037
PH_hs_0014154	NRBP2	-1.4931	0.0016275	0.0402
PH_hs_0049020	KBTBD3	-1.49434	0.0012784	0.039
PH_hs_0025463	ARID1B	-1.4964	0.0011984	0.0387
PH_hs_0049454	TMEM19	-1.49689	0.0004203	0.0369
PH_hs_0025644	BRD7	-1.49848	0.0015046	0.0398
PH_hs_0039147	LOC100505695	-1.49863	0.0028178	0.0458
PH_hs_0014714	GPN3	-1.49946	0.0005731	0.0369
PH_hs_0031223	ATP2C1	-1.50046	0.0010401	0.0381
PH_hs_0002227	IL1R2	-1.50195	0.0022779	0.0435
PH_hs_0047216	C21orf91	-1.50407	0.0004369	0.0369
PH_hs_0023581	TM9SF2	-1.5062	0.0006129	0.0369
PH_hs_0000855	TSPAN5	-1.50625	0.0007732	0.0374
PH_hs_0022742	METTL14	-1.50688	0.0003852	0.0369
PH_hs_0023755	UPP1	-1.50711	0.0003853	0.0369
PH_hs_0048672	KIAA1609	-1.51014	0.0009328	0.0374
PH_hs_0025724	SPIN1	-1.51079	0.0005172	0.0369
PH_hs_0048002	TMEM184A	-1.5112	0.0016153	0.0402
PH_hs_0047348	USP31	-1.51175	0.001928	0.0415
PH_hs_0019291	C5orf24	-1.51223	0.0011433	0.0386
PH_hs_0047601	PPP2R5E	-1.51304	0.0004891	0.0369
PH_hs_0042585	C10orf131	-1.51377	0.00115	0.0386
PH_hs_0046191	CCM2	-1.51465	0.0003561	0.0369
PH_hs_0020688	MTIF3	-1.51646	0.0005455	0.0369
PH_hs_0015506	KIF18A	-1.51697	0.0012951	0.0391
PH_hs_0016207	FUT10	-1.51832	0.0006294	0.0369
PH_hs_0038411	NAAA	-1.51995	0.0004931	0.0369
PH_hs_0023452	PYGL	-1.52189	0.0010044	0.038
PH_hs_0062019	CASP8	-1.52248	0.0006845	0.0369
PH_hs_0004589	LGALS3BP	-1.52314	0.0005848	0.0369
PH_hs_0000942	BCORL1	-1.52534	0.0012139	0.0389
PH_hs_0025397	TTC37	-1.52547	0.0004123	0.0369
PH_hs_0034339	ORMDL1	-1.5259	0.0013336	0.0392
PH_hs_0034170	HNRNPCL1|LOC101060301|LOC649330|LOC440563	-1.52676	0.002195	0.0431
PH_hs_0047739	PICALM	-1.52753	0.0008005	0.0374
PH_hs_0026399	WSB2	-1.52789	0.000427	0.0369
PH_hs_0003616	MRPS28	-1.52955	0.0004279	0.0369
PH_hs_0046518	ZNF702P	-1.53063	0.0014094	0.0393
PH_hs_0001281	TRAPPC6B	-1.53065	0.0003383	0.0369
PH_hs_0048935	ATP11A	-1.53294	0.0003781	0.0369
PH_hs_0047998	FAM118A	-1.53511	0.0010344	0.0381
PH_hs_0034636	ZNF761|ZNF860|ZNF468|ZNF765	-1.53694	0.0004214	0.0369
PH_hs_0022264	MFF	-1.5373	0.0004348	0.0369
PH_hs_0002211	NET1	-1.53806	0.0005105	0.0369
PH_hs_0032106	VPS13D	-1.5394	0.0010466	0.0381
PH_hs_0019643	POP7	-1.54242	0.001784	0.041
PH_hs_0048218	CIRBP	-1.54266	0.0006774	0.0369
PH_hs_0035435	SLC30A1	-1.54268	0.0005105	0.0369
PH_hs_0048911	RFFL|RAD51L3-RFFL	-1.54351	0.0011374	0.0386
PH_hs_0010652	LPCAT1	-1.54409	0.0004479	0.0369
PH_hs_0023535	NUP210	-1.54466	0.0010627	0.0384
PH_hs_0034612	UBXN2A	-1.54479	0.000492	0.0369
PH_hs_0047225	FBXO45	-1.54606	0.0007187	0.0372
PH_hs_0007461	ZFHX2	-1.54611	0.0028566	0.0459
PH_hs_0011976	GNAI1	-1.54644	0.0009504	0.0375
PH_hs_0026075	NAA38	-1.54665	0.0019396	0.0415
PH_hs_0003016	CRIPT	-1.54666	0.0003446	0.0369
PH_hs_0018403	PIGW	-1.54751	0.0004321	0.0369
PH_hs_0008390	HP1BP3	-1.54848	0.0020661	0.0422
PH_hs_0048656	LMTK2	-1.5485	0.0006575	0.0369
PH_hs_0044708	PHAX	-1.54923	0.0005597	0.0369
PH_hs_0031569	TIMELESS	-1.5505	0.0023207	0.0438
PH_hs_0061332	RAB27B	-1.55117	0.0003807	0.0369
PH_hs_0023376	IFT74	-1.55157	0.0003843	0.0369
PH_hs_0043818	RBMS1	-1.55293	0.0018442	0.0414
PH_hs_0031879	EDEM1	-1.55514	0.0003795	0.0369
PH_hs_0049258	PARD6B	-1.55621	0.0012912	0.0391
PH_hs_0025726	ORC4	-1.55747	0.0003414	0.0369
PH_hs_0045879	SRPX	-1.56054	0.0015971	0.0402
PH_hs_0001910	NIF3L1	-1.56271	0.0003431	0.0369
PH_hs_0049112	SRI	-1.56415	0.001093	0.0386
PH_hs_0028363	EFHA1	-1.5646	0.0009205	0.0374
PH_hs_0049505	ZNF845|ZNF860|ZNF761|ZNF468|ZNF765|ZNF702P	-1.5663	0.0016521	0.0404
PH_hs_0046177	CAAP1	-1.56681	0.0003135	0.0369
PH_hs_0003223	C4orf27	-1.5696	0.0005462	0.0369
PH_hs_0027612	SCFD1	-1.57207	0.0009218	0.0374
PH_hs_0032852	NHLRC3	-1.57392	0.0006258	0.0369
PH_hs_0048995	KIAA1468	-1.57425	0.0034318	0.0485
PH_hs_0031351	RCN2	-1.57543	0.0004505	0.0369
PH_hs_0045589	MTFR1	-1.57612	0.0014506	0.0397
PH_hs_0027635	TRMT13	-1.5793	0.0029805	0.0469
PH_hs_0032656	TOMM40L	-1.58016	0.0007508	0.0374
PH_hs_0048398	MLXIP	-1.58101	0.0003983	0.0369
PH_hs_0005848	ZCWPW1	-1.58114	0.0008932	0.0374
PH_hs_0035272	EIF3IP1	-1.58471	0.0004007	0.0369
PH_hs_0031685	LOC344887	-1.5848	0.0031128	0.0474
PH_hs_0047678	RHNO1	-1.58523	0.0007876	0.0374
PH_hs_0000280	CNBP	-1.58598	0.0003437	0.0369
PH_hs_0014268	GPSM2	-1.58949	0.0021557	0.0428
PH_hs_0062082	AMY2A|AMY1A|AMY1C|AMY1B|AMY2B	-1.59007	0.000427	0.0369
PH_hs_0049342	FAM65B	-1.5904	0.0006896	0.0369
PH_hs_0005073	PFDN4	-1.59102	0.0019027	0.0415
PH_hs_0026851	ALPK1	-1.59246	0.0007341	0.0373
PH_hs_0060641	SYNPO2	-1.59414	0.0017944	0.0411
PH_hs_0022897	RPS6KA3	-1.59537	0.0018764	0.0414
PH_hs_0016345	MIEN1	-1.59626	0.0003669	0.0369
PH_hs_0032439	TNPO2	-1.59687	0.0003834	0.0369
PH_hs_0016108	FAM198B	-1.59969	0.0015338	0.04
PH_hs_0047799	CCDC68	-1.60047	0.0009574	0.0375
PH_hs_0047095	KLHDC10	-1.60162	0.0003355	0.0369
PH_hs_0024785	IFNGR2	-1.6031	0.0003498	0.0369
PH_hs_0016456	PACSIN3	-1.60312	0.0003212	0.0369
PH_hs_0010002	CTNND1|TMX2-CTNND1	-1.60406	0.0006801	0.0369
PH_hs_0031018	ZNF627	-1.60583	0.0003663	0.0369
PH_hs_0048785	ABCB10	-1.60715	0.0003229	0.0369
PH_hs_0023702	PARP8	-1.61108	0.0003233	0.0369
PH_hs_0018132	FAM73A	-1.61484	0.0002909	0.0369
PH_hs_0048840	TMF1	-1.61597	0.0023001	0.0436
PH_hs_0048447	ZSCAN2	-1.6163	0.000858	0.0374
PH_hs_0046198	KBTBD7	-1.61781	0.0016489	0.0404
PH_hs_0015557	PLXND1	-1.6186	0.0005266	0.0369
PH_hs_0049212	MPP7	-1.62001	0.0018332	0.0414
PH_hs_0006537	HK1	-1.62089	0.0006972	0.0369
PH_hs_0001288	LANCL1	-1.62309	0.0003512	0.0369
PH_hs_0045859	UQCRB	-1.62347	0.0014042	0.0393
PH_hs_0011531	MRM1	-1.62356	0.0003558	0.0369
PH_hs_0049288	OPTN	-1.62375	0.0004114	0.0369
PH_hs_0046164	APOO	-1.62421	0.0004668	0.0369
PH_hs_0022593	RNF114	-1.62526	0.0011587	0.0386
PH_hs_0046263	VTI1A	-1.6267	0.0003989	0.0369
PH_hs_0027808	TMX1	-1.62686	0.0003288	0.0369
PH_hs_0028640	DNAJB14	-1.62698	0.0006776	0.0369
PH_hs_0031139	MTX2	-1.6277	0.0003212	0.0369
PH_hs_0049141	CAP2	-1.63028	0.0004081	0.0369
PH_hs_0004965	C5orf34	-1.63095	0.0003253	0.0369
PH_hs_0033204	CCNK	-1.63153	0.0003409	0.0369
PH_hs_0015010	TM2D3	-1.63234	0.000693	0.0369
PH_hs_0046131	TRMT5	-1.63311	0.0018114	0.0412
PH_hs_0001754	CDK5RAP3	-1.63408	0.0017974	0.0411
PH_hs_0011381	LRRCC1	-1.63452	0.0025615	0.0445
PH_hs_0048882	UGGT1	-1.63463	0.0006333	0.0369
PH_hs_0047617	SPIN4	-1.63593	0.0004295	0.0369
PH_hs_0046209	PIGY|PYURF	-1.6371	0.0008195	0.0374
PH_hs_0047285	PLEKHG2	-1.63714	0.0003539	0.0369
PH_hs_0048003	LGALSL	-1.64239	0.0006926	0.0369
PH_hs_0027529	CYP1A2	-1.64268	0.0002688	0.0369
PH_hs_0030555	TMSB4X	-1.6428	0.0007195	0.0372
PH_hs_0000548	IDH2	-1.64311	0.0018565	0.0414
PH_hs_0049301	TIPRL	-1.64312	0.0002779	0.0369
PH_hs_0010837	TRIM24	-1.64407	0.0017112	0.0405
PH_hs_0016892	GPR101	-1.64557	0.0003807	0.0369
PH_hs_0040761	SAV1	-1.64746	0.0033648	0.0483
PH_hs_0029216	ZNF267	-1.64746	0.000454	0.0369
PH_hs_0047703	HP1BP3	-1.64808	0.0002754	0.0369
PH_hs_0011572	NUDCD1	-1.64816	0.0007456	0.0374
PH_hs_0004875	GCH1	-1.64898	0.0004264	0.0369
PH_hs_0000708	FBXO45	-1.65138	0.0002628	0.0369
PH_hs_0032956	ALKBH2	-1.65154	0.0010426	0.0381
PH_hs_0023688	SRSF7	-1.6527	0.0011409	0.0386
PH_hs_0016479	ZHX1-C8ORF76|C8orf76	-1.653	0.0002795	0.0369
PH_hs_0000296	NEK3	-1.65424	0.0013219	0.0392
PH_hs_0049483	DHFR|DHFRL1	-1.65466	0.0003687	0.0369
PH_hs_0049632	TUBA3C|TUBA3D|TUBA3E|TUBA1A	-1.65534	0.0003806	0.0369
PH_hs_0036800	H19	-1.65588	0.0003953	0.0369
PH_hs_0031502	PARM1	-1.65595	0.0004059	0.0369
PH_hs_0024029	MYOF	-1.65627	0.0003499	0.0369
PH_hs_0024991	SLC44A1	-1.65702	0.0007246	0.0373
PH_hs_0048817	PPP1R9A	-1.65738	0.0018234	0.0414
PH_hs_0035933	OSBPL1A	-1.65811	0.0005999	0.0369
PH_hs_0015176	C7orf60	-1.65965	0.0008245	0.0374
PH_hs_0003988	PROS1	-1.66024	0.0002791	0.0369
PH_hs_0016741	RMI2	-1.66067	0.0006622	0.0369
PH_hs_0009926	EIF5A2	-1.66186	0.0013671	0.0393
PH_hs_0000616	FBXL2	-1.66577	0.0003949	0.0369
PH_hs_0028374	CDC42EP5	-1.66663	0.0009355	0.0374
PH_hs_0032278	GMCL1|GMCL1P1	-1.66744	0.0002779	0.0369
PH_hs_0028295	SPATC1L	-1.66923	0.0005011	0.0369
PH_hs_0061273	HAS2	-1.67005	0.0007324	0.0373
PH_hs_0048835	SREK1IP1	-1.67049	0.0005399	0.0369
PH_hs_0032646	FHDC1	-1.67168	0.000257	0.0369
PH_hs_0001132	CRAT	-1.67641	0.0003565	0.0369
PH_hs_0025147	WIPF2	-1.67673	0.001055	0.0382
PH_hs_0024985	HOXA13	-1.67706	0.0004977	0.0369
PH_hs_0043749	PPCS	-1.67842	0.0004479	0.0369
PH_hs_0048613	EPAS1	-1.67858	0.0004195	0.0369
PH_hs_0042652	MBOAT4	-1.67863	0.0019213	0.0415
PH_hs_0030027	JUNB	-1.67926	0.0013073	0.0391
PH_hs_0045767	RPSA	-1.68028	0.0004848	0.0369
PH_hs_0032201	FAM200A	-1.68046	0.0015012	0.0398
PH_hs_0044666	ICAM2	-1.6812	0.0002478	0.0369
PH_hs_0044254	CCNDBP1	-1.68602	0.0026645	0.0451
PH_hs_0027755	SERPINB9	-1.6905	0.0017691	0.041
PH_hs_0022930	CMBL	-1.69086	0.000405	0.0369
PH_hs_0047224	MED13	-1.69142	0.0002604	0.0369
PH_hs_0049104	NAPG	-1.69283	0.000866	0.0374
PH_hs_0002285	ARHGEF3	-1.69701	0.0004063	0.0369
PH_hs_0010552	ZBTB34	-1.69993	0.0003295	0.0369
PH_hs_0000095	HNRNPF	-1.70008	0.0004089	0.0369
PH_hs_0047960	RHOBTB3	-1.70034	0.0004075	0.0369
PH_hs_0014900	MIA2	-1.70235	0.0002342	0.0369
PH_hs_0048424	PLD1	-1.70277	0.0028018	0.0458
PH_hs_0000202	IGFBP4	-1.70305	0.002735	0.0455
PH_hs_0031910	DCTN6	-1.70348	0.0003417	0.0369
PH_hs_0062066	OR2T12|OR2T8|OR2T33	-1.70411	0.0012841	0.039
PH_hs_0019446	NDUFC2	-1.70456	0.0011345	0.0386
PH_hs_0043862	CYB5A	-1.70657	0.0010477	0.0381
PH_hs_0001762	RHOU	-1.70677	0.0003414	0.0369
PH_hs_0045950	CBX1	-1.7079	0.001495	0.0398
PH_hs_0045872	PRDM2	-1.70996	0.0019731	0.0417
PH_hs_0025460	AP1AR	-1.71045	0.0003882	0.0369
PH_hs_0035454	THOC5	-1.71199	0.0005523	0.0369
PH_hs_0010124	TTK	-1.71203	0.0006854	0.0369
PH_hs_0042994	C17orf89	-1.71343	0.0009929	0.0377
PH_hs_0027548	MAP4K4	-1.7136	0.0002552	0.0369
PH_hs_0023782	PLA2G5	-1.71517	0.0002587	0.0369
PH_hs_0040703	PYGL	-1.71691	0.0010245	0.0381
PH_hs_0003032	AP1S2	-1.71694	0.0008961	0.0374
PH_hs_0042531	PTX4	-1.71877	0.0029491	0.0466
PH_hs_0044201	HIBCH	-1.72387	0.000608	0.0369
PH_hs_0033033	METTL2A|METTL2B	-1.72537	0.0002477	0.0369
PH_hs_0032760	IL33	-1.72698	0.0002986	0.0369
PH_hs_0005939	ATP2C1	-1.73071	0.0002471	0.0369
PH_hs_0049407	SPCS3	-1.7387	0.0002434	0.0369
PH_hs_0023647	NAV3	-1.73991	0.0015004	0.0398
PH_hs_0004114	CSDE1	-1.74138	0.0008653	0.0374
PH_hs_0010838	CHMP4C	-1.74223	0.0004002	0.0369
PH_hs_0023071	EDNRA	-1.74296	0.000592	0.0369
PH_hs_0043644	ATP1A1OS	-1.74332	0.0024767	0.044
PH_hs_0033949	RAP1GAP2	-1.74385	0.0003713	0.0369
PH_hs_0017250	MRPL52	-1.74425	0.0007439	0.0374
PH_hs_0005906	CDKN1C	-1.74466	0.0006895	0.0369
PH_hs_0027851	LYSMD3	-1.74515	0.0028472	0.0459
PH_hs_0029608	RBM39	-1.74851	0.0013856	0.0393
PH_hs_0022628	SH3YL1	-1.74872	0.0009882	0.0377
PH_hs_0047628	POLR2E	-1.74916	0.0012661	0.039
PH_hs_0049142	MYO5A	-1.75027	0.0002591	0.0369
PH_hs_0045581	RUFY3	-1.75245	0.002023	0.0419
PH_hs_0001414	SRPX	-1.75563	0.000659	0.0369
PH_hs_0013620	NRAS	-1.75569	0.0003911	0.0369
PH_hs_0047452	MFSD8	-1.75785	0.0002185	0.0369
PH_hs_0047908	C2orf88	-1.75818	0.0029261	0.0464
PH_hs_0032916	WAC	-1.76088	0.0006403	0.0369
PH_hs_0049705	RGPD2|RGPD3	-1.76185	0.0002993	0.0369
PH_hs_0047737	WDR26	-1.76258	0.0002389	0.0369
PH_hs_0048923	TMEM237	-1.76307	0.0003194	0.0369
PH_hs_0047702	POC1B	-1.76455	0.0007159	0.0372
PH_hs_0043371	DYNLT3	-1.7674	0.0004144	0.0369
PH_hs_0005188	TMEM14A	-1.76766	0.0021889	0.0431
PH_hs_0031379	PIK3CA	-1.76785	0.0006453	0.0369
PH_hs_0001601	TNFAIP8	-1.76836	0.0006037	0.0369
PH_hs_0047648	RALGPS2	-1.76999	0.0003798	0.0369
PH_hs_0038404	TRIQK	-1.77007	0.0007193	0.0372
PH_hs_0006657	ETNK1	-1.77188	0.0010998	0.0386
PH_hs_0001205	LRRC49	-1.772	0.0002858	0.0369
PH_hs_0002092	AKIRIN1	-1.77396	0.000594	0.0369
PH_hs_0012838	RAB10	-1.77456	0.0026775	0.0451
PH_hs_0062194	TP53TG3D|TP53TG3B|TP53TG3	-1.77473	0.0002058	0.0369
PH_hs_0048039	ZBTB2	-1.77515	0.0002157	0.0369
PH_hs_0031368	MRPS33	-1.77732	0.0006643	0.0369
PH_hs_0015600	NDST4	-1.7801	0.0021726	0.0429
PH_hs_0033560	ENAH	-1.78019	0.0003933	0.0369
PH_hs_0013661	GALM	-1.78179	0.0015843	0.0402
PH_hs_0010548	DUSP10	-1.78409	0.0005143	0.0369
PH_hs_0040970	KIAA0232	-1.78545	0.0004189	0.0369
PH_hs_0003477	MRPL32	-1.78742	0.0002414	0.0369
PH_hs_0049400	TMCO3	-1.78962	0.0007708	0.0374
PH_hs_0049106	SLC12A6	-1.78967	0.0011195	0.0386
PH_hs_0048059	RICTOR	-1.79112	0.0008086	0.0374
PH_hs_0024270	KLHL7	-1.79395	0.0004053	0.0369
PH_hs_0014769	PCTP	-1.79609	0.0004534	0.0369
PH_hs_0012389	ANKRD22	-1.79739	0.0002091	0.0369
PH_hs_0045187	TIA1	-1.79787	0.0002579	0.0369
PH_hs_0047619	HNRNPU	-1.79866	0.0003967	0.0369
PH_hs_0047509	PHF6	-1.80004	0.0003268	0.0369
PH_hs_0043700	BNIP3L	-1.80175	0.0002113	0.0369
PH_hs_0040015	MASTL	-1.80199	0.0002754	0.0369
PH_hs_0002660	BCL3	-1.80316	0.0005895	0.0369
PH_hs_0027252	CST7	-1.80529	0.0002297	0.0369
PH_hs_0014729	SFT2D1	-1.80709	0.0002309	0.0369
PH_hs_0043120	IL10RB	-1.80809	0.0001945	0.0369
PH_hs_0046215	SAPCD2	-1.80889	0.0005536	0.0369
PH_hs_0028199	ARL8A	-1.80988	0.000243	0.0369
PH_hs_0048724	MED4	-1.8106	0.0012095	0.0388
PH_hs_0019682	CLCN2	-1.81304	0.0002262	0.0369
PH_hs_0047299	NR1D2	-1.81338	0.0004977	0.0369
PH_hs_0049063	SKAP2	-1.81367	0.0003863	0.0369
PH_hs_0062191	ZFAND6|ATP8B5P	-1.81797	0.0007429	0.0374
PH_hs_0044363	PPP1R1C	-1.81913	0.0005864	0.0369
PH_hs_0022198	YTHDC1	-1.821	0.0014118	0.0393
PH_hs_0016971	TM4SF1	-1.82122	0.0002001	0.0369
PH_hs_0061090	TMEM139	-1.82153	0.0004263	0.0369
PH_hs_0030119	LARP6	-1.82384	0.0011086	0.0386
PH_hs_0049225	MCOLN3	-1.824	0.0001893	0.0369
PH_hs_0025988	FBXL16	-1.82406	0.0025371	0.0444
PH_hs_0023198	CASP8	-1.82445	0.0002688	0.0369
PH_hs_0005971	DOCK11	-1.82545	0.0005301	0.0369
PH_hs_0030965	ZNF204P	-1.82711	0.0002163	0.0369
PH_hs_0015893	DDX39A	-1.82724	0.001109	0.0386
PH_hs_0004502	PPIG	-1.82741	0.0006265	0.0369
PH_hs_0042372	OLFML3	-1.82837	0.0002057	0.0369
PH_hs_0024999	PNISR	-1.82939	0.0003481	0.0369
PH_hs_0004836	DNTTIP2	-1.83355	0.0002759	0.0369
PH_hs_0016480	SF3B1	-1.83426	0.0006795	0.0369
PH_hs_0031380	DNTTIP2	-1.83428	0.0002233	0.0369
PH_hs_0006831	DIAPH3	-1.83444	0.0012427	0.039
PH_hs_0004767	CD46	-1.83458	0.00308	0.0473
PH_hs_0048978	DDX58	-1.83546	0.0002004	0.0369
PH_hs_0004894	CAB39L	-1.83584	0.0006354	0.0369
PH_hs_0035838	PDCD2	-1.83589	0.0004723	0.0369
PH_hs_0048455	CLDN12	-1.83789	0.0015437	0.04
PH_hs_0045569	NME1	-1.83859	0.0004334	0.0369
PH_hs_0004827	SUV39H2	-1.84089	0.0006378	0.0369
PH_hs_0024427	PTPN13	-1.8417	0.0001844	0.0369
PH_hs_0001775	RSF1	-1.84568	0.0001845	0.0369
PH_hs_0002764	HDDC2	-1.84577	0.0015777	0.0401
PH_hs_0033242	HSD17B8	-1.84582	0.0005462	0.0369
PH_hs_0047319	ACTR2	-1.84776	0.000415	0.0369
PH_hs_0036969	MIA3	-1.8523	0.001044	0.0381
PH_hs_0010682	DEPDC7	-1.85318	0.0002332	0.0369
PH_hs_0001516	PSPC1	-1.856	0.0002555	0.0369
PH_hs_0028175	PNPO	-1.85786	0.0003184	0.0369
PH_hs_0000928	TMEM47	-1.85827	0.000901	0.0374
PH_hs_0015866	GRSF1	-1.85899	0.000818	0.0374
PH_hs_0042608	OR2T1	-1.86027	0.0007629	0.0374
PH_hs_0016856	RNF145	-1.86247	0.0014944	0.0398
PH_hs_0038691	NACAP1|NACA|NACA2	-1.86296	0.0016072	0.0402
PH_hs_0014669	KIAA1704	-1.86645	0.0008911	0.0374
PH_hs_0024455	BAZ2B	-1.86825	0.0017362	0.0406
PH_hs_0049232	NIPSNAP3A	-1.86974	0.0003262	0.0369
PH_hs_0025622	HPS5	-1.87657	0.0011741	0.0387
PH_hs_0029733	MARCKS	-1.87796	0.0007044	0.037
PH_hs_0024093	DYNC1LI2	-1.87809	0.0001944	0.0369
PH_hs_0024479	ZCCHC7	-1.8788	0.0003758	0.0369
PH_hs_0024854	RASGRF2	-1.87906	0.0002339	0.0369
PH_hs_0023009	MYC	-1.88	0.001125	0.0386
PH_hs_0003443	SEL1L3	-1.88565	0.0001921	0.0369
PH_hs_0006117	CAMK2D	-1.88595	0.0002195	0.0369
PH_hs_0001794	WDSUB1	-1.89041	0.0001864	0.0369
PH_hs_0042186	ACN9	-1.89204	0.0004295	0.0369
PH_hs_0048892	C18orf54	-1.89236	0.0005778	0.0369
PH_hs_0047955	TWSG1	-1.89606	0.0002576	0.0369
PH_hs_0060583	ZC2HC1A	-1.89611	0.0002018	0.0369
PH_hs_0062288	WASH1|WASH3P|LOC100288778|WASH7P|WASH2P	-1.89628	0.0002054	0.0369
PH_hs_0047383	PIGK	-1.89683	0.0002044	0.0369
PH_hs_0060180	LOC100129480	-1.90113	0.0024046	0.044
PH_hs_0014709	RMI1	-1.90316	0.0003256	0.0369
PH_hs_0046364	MTX3	-1.9035	0.0018024	0.0411
PH_hs_0000790	MFSD3	-1.90424	0.0003529	0.0369
PH_hs_0036518	GRSF1	-1.91032	0.0008334	0.0374
PH_hs_0047336	BMPR1B	-1.91465	0.0006163	0.0369
PH_hs_0048618	AMMECR1	-1.92447	0.000327	0.0369
PH_hs_0025158	VRK1	-1.92884	0.0006923	0.0369
PH_hs_0047697	ARF6	-1.92895	0.0002839	0.0369
PH_hs_0022776	KLF12	-1.9301	0.0016809	0.0405
PH_hs_0014308	HNRNPH2|RPL36A-HNRNPH2	-1.93293	0.0002726	0.0369
PH_hs_0030939	AKR7A3	-1.93451	0.0002998	0.0369
PH_hs_0048853	STAM2	-1.94125	0.0009432	0.0374
PH_hs_0049095	C6orf89	-1.94219	0.0002087	0.0369
PH_hs_0049613	TFAMP1	-1.94385	0.0024529	0.044
PH_hs_0047459	GAB1	-1.94769	0.0023116	0.0437
PH_hs_0033773	HNRNPC	-1.94883	0.0002772	0.0369
PH_hs_0013112	HIST1H2BK	-1.94999	0.000248	0.0369
PH_hs_0042077	TGFB1	-1.95193	0.0002012	0.0369
PH_hs_0031285	KBTBD7	-1.95626	0.0028532	0.0459
PH_hs_0044329	GLS	-1.95724	0.0004657	0.0369
PH_hs_0045178	ACPP	-1.96178	0.0020746	0.0422
PH_hs_0047657	PLEKHF2	-1.96372	0.0006401	0.0369
PH_hs_0024807	SNX19	-1.96497	0.0002274	0.0369
PH_hs_0013649	NDE1	-1.96837	0.0028775	0.046
PH_hs_0021519	RSBN1L	-1.96966	0.0001972	0.0369
PH_hs_0011055	KCTD20	-1.97056	0.0011619	0.0387
PH_hs_0023587	PRPF40A	-1.97339	0.0002066	0.0369
PH_hs_0014713	PLEKHH1	-1.97413	0.0002733	0.0369
PH_hs_0031073	BCAS2	-1.97576	0.0001721	0.0369
PH_hs_0049740	SMPD4|LOC150776	-1.97606	0.0002954	0.0369
PH_hs_0004700	PSMA1	-1.97862	0.0001467	0.0369
PH_hs_0010099	TMX4	-1.98125	0.0025932	0.0446
PH_hs_0010711	BRMS1L	-1.98447	0.0009769	0.0376
PH_hs_0042246	SP5	-1.98472	0.0001723	0.0369
PH_hs_0016139	ADD3	-1.98666	0.0001449	0.0369
PH_hs_0031703	LUC7L3	-1.98759	0.0002408	0.0369
PH_hs_0007455	PHTF2	-1.98774	0.000172	0.0369
PH_hs_0039561	RNF5|RNF5P1	-1.9903	0.0013718	0.0393
PH_hs_0030451	PABPC3|PABPC1	-1.9927	0.0011137	0.0386
PH_hs_0024423	CEP95	-1.99325	0.0003856	0.0369
PH_hs_0048736	DUSP3	-1.99488	0.0036608	0.0494
PH_hs_0049204	ARMCX3	-2.00042	0.0002213	0.0369
PH_hs_0024012	SOX4	-2.00068	0.0002175	0.0369
PH_hs_0029028	ZNF200	-2.00294	0.0025773	0.0445
PH_hs_0049614	TDGF1|TDGF1P3	-2.00611	0.0002087	0.0369
PH_hs_0034023	TMEM126B	-2.01224	0.0001551	0.0369
PH_hs_0024100	ESF1	-2.01234	0.0002747	0.0369
PH_hs_0042002	C1orf63	-2.01291	0.0001837	0.0369
PH_hs_0024014	TCF4	-2.01341	0.0002792	0.0369
PH_hs_0031683	FAM221A	-2.01515	0.0001478	0.0369
PH_hs_0046412	C5orf63	-2.01947	0.0003164	0.0369
PH_hs_0047615	SERBP1	-2.02052	0.0008672	0.0374
PH_hs_0005084	CYP26B1	-2.0214	0.0004506	0.0369
PH_hs_0048470	FLVCR1	-2.0215	0.0008077	0.0374
PH_hs_0030776	SAMD9	-2.02169	0.0003408	0.0369
PH_hs_0023141	RDH11	-2.02563	0.0003494	0.0369
PH_hs_0022058	RAB27B	-2.02765	0.0001397	0.0369
PH_hs_0033009	STX19	-2.0332	0.0031485	0.0474
PH_hs_0044169	IFT74	-2.03449	0.0015028	0.0398
PH_hs_0022562	NUDCD2	-2.03718	0.0002953	0.0369
PH_hs_0046811	MYO15B	-2.04567	0.0004378	0.0369
PH_hs_0033091	DNAJC19	-2.05239	0.0004372	0.0369
PH_hs_0002437	SYT7	-2.05659	0.0006306	0.0369
PH_hs_0029477	GMCL1	-2.05703	0.0006711	0.0369
PH_hs_0004878	BRD3	-2.0577	0.0001574	0.0369
PH_hs_0043279	ZC2HC1A	-2.06065	0.0008269	0.0374
PH_hs_0049178	TNRC6B	-2.06171	0.0001882	0.0369
PH_hs_0024612	EIF4G3	-2.06221	0.0004681	0.0369
PH_hs_0048556	ABI2	-2.07153	0.0009384	0.0374
PH_hs_0048483	KIAA1147	-2.07226	0.0001545	0.0369
PH_hs_0000771	HAUS5	-2.07421	0.0005586	0.0369
PH_hs_0043521	ITGB1BP1	-2.07746	0.0001364	0.0369
PH_hs_0030307	OLR1	-2.07749	0.0001901	0.0369
PH_hs_0023731	ALDH7A1	-2.07876	0.0002127	0.0369
PH_hs_0033475	AHNAK2	-2.08	0.0004412	0.0369
PH_hs_0004562	SNRK	-2.08077	0.0003911	0.0369
PH_hs_0049055	AP1G1	-2.0826	0.0001489	0.0369
PH_hs_0047269	ESCO2	-2.09543	0.0004358	0.0369
PH_hs_0006078	ACBD4	-2.10257	0.0001922	0.0369
PH_hs_0046076	OXR1	-2.1067	0.0026637	0.0451
PH_hs_0043369	TRA2A	-2.11064	0.0002316	0.0369
PH_hs_0048365	TSPAN5	-2.11336	0.0001222	0.0369
PH_hs_0024815	PNN	-2.11779	0.0035603	0.0488
PH_hs_0049077	ATP8B1	-2.12576	0.0009706	0.0375
PH_hs_0023881	KANSL3	-2.12727	0.0001219	0.0369
PH_hs_0049528	PARL	-2.12819	0.0001139	0.0369
PH_hs_0001037	SIAE	-2.12985	0.0001437	0.0369
PH_hs_0048544	DSC2	-2.12986	0.0001669	0.0369
PH_hs_0031950	PON2	-2.13331	0.0005929	0.0369
PH_hs_0040428	CXCL5	-2.14143	0.0001797	0.0369
PH_hs_0049303	CCNA2	-2.14206	0.0012007	0.0387
PH_hs_0046421	HSBP1L1	-2.14232	0.0001396	0.0369
PH_hs_0047253	SPRED1	-2.14347	0.0031426	0.0474
PH_hs_0049492	TRIM6-TRIM34|TRIM34	-2.15125	0.0005984	0.0369
PH_hs_0047656	ALKBH8	-2.1538	0.0002065	0.0369
PH_hs_0019226	SOCS2	-2.15573	0.0001446	0.0369
PH_hs_0003535	TSC22D2	-2.16497	0.0016587	0.0404
PH_hs_0049465	ZNF442	-2.16698	0.0024397	0.044
PH_hs_0024205	FAM126B	-2.16998	0.0023269	0.0438
PH_hs_0044287	TAF1D	-2.1728	0.0001978	0.0369
PH_hs_0048870	PPARA	-2.17623	0.0003235	0.0369
PH_hs_0035943	BRK1	-2.17637	0.0001773	0.0369
PH_hs_0044894	LY6G6D	-2.17655	0.0002246	0.0369
PH_hs_0002109	COMMD8	-2.18252	0.0018645	0.0414
PH_hs_0049271	SERPINB9	-2.18373	0.0024242	0.044
PH_hs_0023447	TOP2B	-2.1862	0.0003095	0.0369
PH_hs_0047223	SLC4A7	-2.19038	0.0014339	0.0396
PH_hs_0029007	SUMO1|SUMO1P3	-2.1911	0.0004669	0.0369
PH_hs_0042547	OR9K2	-2.19741	0.000262	0.0369
PH_hs_0028228	SCIN	-2.19896	0.000135	0.0369
PH_hs_0048040	C1orf27	-2.20064	0.0002342	0.0369
PH_hs_0006315	EREG	-2.21552	0.0007736	0.0374
PH_hs_0001769	FAM3B	-2.21691	0.0004068	0.0369
PH_hs_0047352	MARCKS	-2.21768	0.0002223	0.0369
PH_hs_0047341	YIPF5	-2.21868	0.0005718	0.0369
PH_hs_0048610	C2orf72	-2.22067	0.0031582	0.0474
PH_hs_0027111	SAG	-2.22191	0.0004035	0.0369
PH_hs_0003351	GINS3	-2.22203	0.0001221	0.0369
PH_hs_0047576	GXYLT1	-2.22585	0.0001905	0.0369
PH_hs_0047681	SLC35D1	-2.2284	0.0007916	0.0374
PH_hs_0049275	PTAR1	-2.23289	9.9e-05	0.0369
PH_hs_0047402	RP2	-2.235	0.000107	0.0369
PH_hs_0048825	LACC1	-2.24123	0.0002247	0.0369
PH_hs_0000789	HIST1H1C	-2.24511	0.0001623	0.0369
PH_hs_0031377	SUMO3	-2.2453	0.0010578	0.0383
PH_hs_0017507	UFM1	-2.24983	0.0001185	0.0369
PH_hs_0026393	SLC35E2B|SLC35E2	-2.25177	9.62e-05	0.0369
PH_hs_0006005	HAAO	-2.25247	0.0001234	0.0369
PH_hs_0049133	FAM210A	-2.25372	0.0012582	0.039
PH_hs_0048487	BMPR2	-2.25373	0.0001385	0.0369
PH_hs_0047682	GPAM	-2.2549	0.0002342	0.0369
PH_hs_0049256	DIP2A	-2.25684	0.000269	0.0369
PH_hs_0039065	EIF1	-2.2784	0.0010145	0.0381
PH_hs_0060074	FAM229A	-2.2895	0.0017166	0.0405
PH_hs_0033555	KIAA2026	-2.29415	0.0001304	0.0369
PH_hs_0001811	COCH	-2.29486	0.0001299	0.0369
PH_hs_0022315	DIP2C	-2.3143	0.0008465	0.0374
PH_hs_0033967	LOC101060467|HNRNPA1L2|HNRNPA1|HNRNPA1P10	-2.31434	0.0009322	0.0374
PH_hs_0031306	KLRC2|KLRC1	-2.31567	0.0007996	0.0374
PH_hs_0004754	KDELC2	-2.32025	0.0001117	0.0369
PH_hs_0048794	HNMT	-2.3211	0.0009321	0.0374
PH_hs_0023725	NOTCH1	-2.32258	0.0001051	0.0369
PH_hs_0008759	SERINC1	-2.32358	0.0002164	0.0369
PH_hs_0024850	ID1	-2.32924	0.0001529	0.0369
PH_hs_0005681	PHACTR2	-2.33189	0.0004097	0.0369
PH_hs_0034942	SLC25A5	-2.33755	0.0001762	0.0369
PH_hs_0047744	GNA13	-2.33935	8.91e-05	0.0369
PH_hs_0025647	MIS18BP1	-2.34225	0.0001208	0.0369
PH_hs_0026509	FAM213A	-2.35121	0.0011992	0.0387
PH_hs_0045880	SNHG3	-2.35688	0.0001015	0.0369
PH_hs_0044482	HNMT	-2.35822	0.0002876	0.0369
PH_hs_0031646	RLN2	-2.36238	0.0025716	0.0445
PH_hs_0033233	RAC1	-2.36481	0.00012	0.0369
PH_hs_0037301	CEP44	-2.36709	0.0008062	0.0374
PH_hs_0047964	KIAA1199	-2.37262	0.0001379	0.0369
PH_hs_0024094	SPTSSB	-2.3763	0.0003772	0.0369
PH_hs_0024736	TXNDC17	-2.39188	0.0001595	0.0369
PH_hs_0035399	C1orf52	-2.40002	0.0003433	0.0369
PH_hs_0029660	AKR1C1|AKR1C3|LOC101060798|AKR1C4	-2.41576	0.0004201	0.0369
PH_hs_0031476	KRT8	-2.42527	0.000114	0.0369
PH_hs_0047709	UBR3	-2.42954	0.0006052	0.0369
PH_hs_0049480	IGF2|INS-IGF2	-2.43252	0.0002537	0.0369
PH_hs_0035138	LOC440563|LOC101060301|LOC649330|HNRNPCL1	-2.43278	0.0003313	0.0369
PH_hs_0060965	RAB8B	-2.43676	0.0002412	0.0369
PH_hs_0047994	SCAF11	-2.43737	0.0008002	0.0374
PH_hs_0002358	CNOT8	-2.45897	0.0003511	0.0369
PH_hs_0042114	SVIP	-2.46624	0.0001638	0.0369
PH_hs_0000076	IL12A	-2.46882	0.000232	0.0369
PH_hs_0022250	TFPI	-2.47175	0.0002914	0.0369
PH_hs_0023492	ANXA1	-2.47192	0.000455	0.0369
PH_hs_0008104	RASSF10	-2.48584	0.0003935	0.0369
PH_hs_0049619	AURKAPS1|AURKA	-2.48626	0.0002582	0.0369
PH_hs_0047475	FAM76B	-2.48817	7.44e-05	0.0369
PH_hs_0028213	ZPLD1	-2.50812	9.31e-05	0.0369
PH_hs_0030214	NUDT12	-2.51545	0.0001957	0.0369
PH_hs_0047218	MANEA	-2.52725	0.0001233	0.0369
PH_hs_0037283	RPL27A	-2.52807	7.28e-05	0.0369
PH_hs_0048869	CTBS	-2.5294	0.000905	0.0374
PH_hs_0048926	PARM1	-2.53748	8.53e-05	0.0369
PH_hs_0031390	CTSL2	-2.54684	0.0006434	0.0369
PH_hs_0031515	FUS	-2.56767	6.15e-05	0.0369
PH_hs_0034372	LOC101060301|LOC649330|HNRNPCL1|LOC440563	-2.56792	7.06e-05	0.0369
PH_hs_0010092	FUT3	-2.57088	0.0003177	0.0369
PH_hs_0004643	PCCA	-2.58395	8.35e-05	0.0369
PH_hs_0060668	RASGRF2	-2.58808	0.000398	0.0369
PH_hs_0024475	ACPP	-2.62979	0.0003398	0.0369
PH_hs_0001215	DHX16	-2.64585	0.0005243	0.0369
PH_hs_0022113	HNMT	-2.64706	0.0006473	0.0369
PH_hs_0048471	MEGF6	-2.64976	0.0030234	0.0471
PH_hs_0000445	YEATS4	-2.66775	6.22e-05	0.0369
PH_hs_0047413	HEATR5A	-2.68606	0.0014068	0.0393
PH_hs_0028988	AKR1C3	-2.68969	0.0026106	0.0447
PH_hs_0049021	PDCL	-2.6932	0.0001764	0.0369
PH_hs_0025237	EHHADH	-2.69537	5.43e-05	0.0369
PH_hs_0024085	AKT1	-2.69679	0.0002269	0.0369
PH_hs_0047677	CAMK2D	-2.69918	0.0001258	0.0369
PH_hs_0035731	AREG|AREGB	-2.7248	0.000274	0.0369
PH_hs_0030157	ARHGAP29	-2.72884	0.0001349	0.0369
PH_hs_0032718	SF3B1	-2.73269	0.0001936	0.0369
PH_hs_0031370	NDUFA5	-2.73583	0.0002197	0.0369
PH_hs_0042049	KRT20	-2.73967	0.000128	0.0369
PH_hs_0023723	CWC22	-2.76335	7.13e-05	0.0369
PH_hs_0032595	CD44	-2.76686	0.0004756	0.0369
PH_hs_0049601	KLRC1|KLRC2	-2.76691	5.36e-05	0.0369
PH_hs_0032864	NR2F1	-2.77282	0.0005512	0.0369
PH_hs_0049041	NFIA	-2.77952	0.0001907	0.0369
PH_hs_0047228	ARHGAP32	-2.78784	4.84e-05	0.0369
PH_hs_0035401	ERGIC2	-2.81661	6.25e-05	0.0369
PH_hs_0035466	AKR1C3|AKR1C1	-2.8246	0.0006375	0.0369
PH_hs_0031804	ASCC3	-2.82544	0.0009454	0.0374
PH_hs_0045020	TFPI	-2.83988	0.0004864	0.0369
PH_hs_0014078	DHRS2	-2.843	0.0005911	0.0369
PH_hs_0028271	FSIP2	-2.84786	0.0009409	0.0374
PH_hs_0002048	ACTR6	-2.85904	0.0001735	0.0369
PH_hs_0012271	PLA2G4A	-2.87129	0.0001683	0.0369
PH_hs_0003918	STEAP1	-2.87854	8.48e-05	0.0369
PH_hs_0049189	ARSJ	-2.93547	0.0030498	0.0471
PH_hs_0033446	STOM	-2.93564	0.000417	0.0369
PH_hs_0045768	LFNG	-2.93721	0.0002424	0.0369
PH_hs_0049698	CCDC58	-2.93749	5.92e-05	0.0369
PH_hs_0060581	KRR1	-2.943	4.9e-05	0.0369
PH_hs_0023568	AUTS2	-2.96073	0.0006757	0.0369
PH_hs_0048900	MAP2	-2.96378	5.97e-05	0.0369
PH_hs_0023809	PAH	-3.0165	0.0015058	0.0398
PH_hs_0030319	RPL14	-3.06301	0.0015945	0.0402
PH_hs_0048880	C3orf38	-3.07547	0.0014687	0.0398
PH_hs_0011595	PTGS2	-3.07702	7.07e-05	0.0369
PH_hs_0045529	SEPP1	-3.12039	0.0001023	0.0369
PH_hs_0048909	BRWD3	-3.1212	0.0002738	0.0369
PH_hs_0022220	DSC2	-3.16633	0.0004373	0.0369
PH_hs_0047571	PDP1	-3.17788	7.69e-05	0.0369
PH_hs_0035707	AGR2	-3.19932	0.0001188	0.0369
PH_hs_0033090	MGST1	-3.20184	3.64e-05	0.0369
PH_hs_0045127	LARP6	-3.21881	0.0035065	0.0488
PH_hs_0018212	CD24	-3.22448	5.48e-05	0.0369
PH_hs_0047242	ZFX	-3.22759	0.0033233	0.0481
PH_hs_0010602	PLBD1	-3.25014	5.51e-05	0.0369
PH_hs_0025581	COL4A1	-3.26047	0.001141	0.0386
PH_hs_0048746	IMPACT	-3.29274	8.49e-05	0.0369
PH_hs_0008130	BRWD3	-3.29304	0.0008629	0.0374
PH_hs_0024044	RAB8B	-3.3321	0.0001783	0.0369
PH_hs_0029079	REG4	-3.38741	0.0011201	0.0386
PH_hs_0047266	SCIN	-3.40137	0.0008831	0.0374
PH_hs_0010425	NFIA	-3.41613	3.95e-05	0.0369
PH_hs_0047965	PHLDA1	-3.44316	4.13e-05	0.0369
PH_hs_0049380	CDC27	-3.57296	2.39e-05	0.0369
PH_hs_0039807	CBWD1|CBWD3|CBWD2|CBWD5|CBWD7|CBWD6	-3.62191	5.46e-05	0.0369
PH_hs_0014995	METTL7A	-3.70425	9.73e-05	0.0369
PH_hs_0001367	SH3BGRL	-3.89527	0.0002726	0.0369
PH_hs_0004671	KIT	-3.99035	2.75e-05	0.0369
PH_hs_0027048	NPTX2	-4.02925	0.0019078	0.0415
PH_hs_0024884	CFTR	-4.06907	1.89e-05	0.0369
PH_hs_0048886	NPNT	-4.565	0.0005071	0.0369
PH_hs_0024129	PBDC1	-4.72251	2.32e-05	0.0369
PH_hs_0049310	ZNF711	-5.26427	0.0012743	0.039
