# Supplementary material for: An Integrated Bioinformatics Analysis Repurposes an Antihelminthic Drug Niclosamide for Treating HMGA2-Overexpressing Human Colorectal Cancer
Source: Cancers (Basel). 2019 Oct 2;11(10):1482. doi: 10.3390/cancers11101482 (PMC6826424; doi:10.3390/cancers11101482)
Supplement: Supplementary file 1 [file cancers-11-01482-s001.zip › cancers-595132-suppl/Table S3.xlsx]

## Sheet: ranked_gene_list_208025_s_at_po
Table S3. The HMGA2-correlated genes in colorectal cancer patients. The most similar (score > 0.6) and dissimilar (score < 0.6 ) genes with HMGA2 were inputted to CLUE database for query.
NAME	GENE_SYMBOL	GENE_TITLE	SCORE
HMGA2	HMGA2	high mobility group AT-hook 2	1
LOC641944 /// LOC645	null	null	0.804685
FGF20	FGF20	fibroblast growth factor 20	0.785171
C2ORF15	C2ORF15	chromosome 2 open reading frame 15	0.78475
GYLTL1B	GYLTL1B	glycosyltransferase-like 1B	0.783269
KIAA1549	KIAA1549	-	0.774386
LEF1	LEF1	lymphoid enhancer-binding factor 1	0.767554
C10ORF65	C10ORF65	chromosome 10 open reading frame 65	0.761948
RP11-328N1.1	RP11-328N1.1	-	0.750243
C20ORF199	C20ORF199	chromosome 20 open reading frame 199	0.748116
MYOM3	MYOM3	myomesin family, member 3	0.745626
MSX1	MSX1	msh homeobox homolog 1 (Drosophila)	0.745503
PHKA2	PHKA2	phosphorylase kinase, alpha 2 (liver)	0.738394
REPS1	REPS1	RALBP1 associated Eps domain containing 1	0.736619
NOTUM	NOTUM	notum pectinacetylesterase homolog (Drosophila)	0.734563
ARHGAP18	ARHGAP18	Rho GTPase activating protein 18	0.732132
SCARB1	SCARB1	scavenger receptor class B, member 1	0.731811
C1ORF74	C1ORF74	chromosome 1 open reading frame 74	0.731089
BPHL	BPHL	biphenyl hydrolase-like (serine hydrolase; breast epithelial mucin-associated antigen)	0.729069
NPC1L1	NPC1L1	NPC1 (Niemann-Pick disease, type C1, gene)-like 1	0.729059
LOC144233	LOC144233	-	0.727656
BMP7	BMP7	bone morphogenetic protein 7 (osteogenic protein 1)	0.727496
LOC112703	LOC112703	-	0.725149
MCOLN3	MCOLN3	mucolipin 3	0.724798
SLC5A6	SLC5A6	solute carrier family 5 (sodium-dependent vitamin transporter), member 6	0.718438
ERCC3	ERCC3	excision repair cross-complementing rodent repair deficiency, complementation group 3 (xeroderma pigmentosum group B complementing)	0.716526
ARSE	ARSE	arylsulfatase E (chondrodysplasia punctata 1)	0.716294
TTLL4	TTLL4	tubulin tyrosine ligase-like family, member 4	0.71628
CDAN1	CDAN1	congenital dyserythropoietic anemia, type I	0.715446
SMA3 /// LOC643998	null	null	0.715284
FBXO41	FBXO41	F-box protein 41	0.713936
ZNF3	ZNF3	zinc finger protein 3	0.713783
LOC644943	LOC644943	-	0.712669
HIST3H2A	HIST3H2A	histone cluster 3, H2a	0.712666
ALKBH8	ALKBH8	alkB, alkylation repair homolog 8 (E. coli)	0.711558
LOC283859	LOC283859	-	0.710978
LOC286434	LOC286434	-	0.710477
MEST	MEST	mesoderm specific transcript homolog (mouse)	0.710369
SERPIND1	SERPIND1	serpin peptidase inhibitor, clade D (heparin cofactor), member 1	0.706163
DNMT3B	DNMT3B	DNA (cytosine-5-)-methyltransferase 3 beta	0.704971
ZNF498	ZNF498	zinc finger protein 498	0.702048
RTKN	RTKN	rhotekin	0.700495
ABCC2	ABCC2	ATP-binding cassette, sub-family C (CFTR/MRP), member 2	0.69897
C12ORF46	C12ORF46	chromosome 12 open reading frame 46	0.698805
SLC7A7	SLC7A7	solute carrier family 7 (cationic amino acid transporter, y+ system), member 7	0.697517
TXNRD3	TXNRD3	thioredoxin reductase 3	0.697273
MOSPD2	MOSPD2	motile sperm domain containing 2	0.696984
LOC401577	LOC401577	-	0.695493
ANAPC5	ANAPC5	anaphase promoting complex subunit 5	0.695082
C10ORF89	C10ORF89	chromosome 10 open reading frame 89	0.692836
GRHL1	GRHL1	grainyhead-like 1 (Drosophila)	0.692164
PROC	PROC	protein C (inactivator of coagulation factors Va and VIIIa)	0.691008
USP6NL	USP6NL	USP6 N-terminal like	0.690834
ZNF690	ZNF690	zinc finger protein 690	0.690333
TARBP2	TARBP2	Tar (HIV-1) RNA binding protein 2	0.690114
RUNX1	RUNX1	runt-related transcription factor 1 (acute myeloid leukemia 1; aml1 oncogene)	0.688767
RNF182	RNF182	ring finger protein 182	0.688594
NKD1	NKD1	naked cuticle homolog 1 (Drosophila)	0.688464
ZBED1	ZBED1	zinc finger, BED-type containing 1	0.687758
C10ORF82	C10ORF82	chromosome 10 open reading frame 82	0.686306
BICD1	BICD1	bicaudal D homolog 1 (Drosophila)	0.685901
RAPGEF2 /// LOC65275	null	null	0.685688
TNFAIP8L3	TNFAIP8L3	tumor necrosis factor, alpha-induced protein 8-like 3	0.685046
XPO5	XPO5	exportin 5	0.683929
ZNF435	ZNF435	zinc finger protein 435	0.683414
NSUN5	NSUN5	NOL1/NOP2/Sun domain family, member 5	0.681606
NSUN5C	NSUN5C	NOL1/NOP2/Sun domain family, member 5C	0.681564
RPGR	RPGR	retinitis pigmentosa GTPase regulator	0.680345
GTF3C2	GTF3C2	general transcription factor IIIC, polypeptide 2, beta 110kDa	0.679972
BCL7A	BCL7A	B-cell CLL/lymphoma 7A	0.679253
B3GNTL1	B3GNTL1	UDP-GlcNAc:betaGal beta-1,3-N-acetylglucosaminyltransferase-like 1	0.678605
MCMDC1	MCMDC1	minichromosome maintenance deficient domain containing 1	0.678467
DDX51	DDX51	DEAD (Asp-Glu-Ala-Asp) box polypeptide 51	0.67746
INTS7	INTS7	integrator complex subunit 7	0.673981
KCNQ1OT1	KCNQ1OT1	KCNQ1 overlapping transcript 1	0.673978
FAM60A	FAM60A	family with sequence similarity 60, member A	0.673133
OR7E37P	OR7E37P	olfactory receptor, family 7, subfamily E, member 37 pseudogene	0.673073
ARID3A	ARID3A	AT rich interactive domain 3A (BRIGHT- like)	0.673067
E2F6	E2F6	E2F transcription factor 6	0.672722
LOH12CR1	LOH12CR1	loss of heterozygosity, 12, chromosomal region 1	0.672257
PMS2L3	PMS2L3	postmeiotic segregation increased 2-like 3	0.671803
LOC202781	LOC202781	-	0.671608
ANKRD16	ANKRD16	ankyrin repeat domain 16	0.670912
TFCP2	TFCP2	transcription factor CP2	0.669537
SLC16A10	SLC16A10	solute carrier family 16, member 10 (aromatic amino acid transporter)	0.668974
GPR143	GPR143	G protein-coupled receptor 143	0.668384
C14ORF101	C14ORF101	chromosome 14 open reading frame 101	0.667885
FLJ12684	FLJ12684	-	0.666541
CARD15	CARD15	caspase recruitment domain family, member 15	0.666518
EIF2AK1	EIF2AK1	eukaryotic translation initiation factor 2-alpha kinase 1	0.665873
MSH5	MSH5	mutS homolog 5 (E. coli)	0.665141
NSUN5B	NSUN5B	NOL1/NOP2/Sun domain family, member 5B	0.665131
MGC11082	MGC11082	-	0.664748
SP6	SP6	Sp6 transcription factor	0.662824
NOL1	NOL1	nucleolar protein 1, 120kDa	0.662735
PLEKHA5	PLEKHA5	pleckstrin homology domain containing, family A member 5	0.662546
FLJ40142	FLJ40142	-	0.662481
C18ORF17	C18ORF17	chromosome 18 open reading frame 17	0.660713
AUTS2	AUTS2	autism susceptibility candidate 2	0.659557
THUMPD2	THUMPD2	THUMP domain containing 2	0.659496
ASCL2	ASCL2	achaete-scute complex-like 2 (Drosophila)	0.659116
CBX3	CBX3	chromobox homolog 3 (HP1 gamma homolog, Drosophila)	0.658636
RPIA	RPIA	ribose 5-phosphate isomerase A (ribose 5-phosphate epimerase)	0.658533
LOC285074 /// LOC653	null	null	0.657127
SLC6A6	SLC6A6	solute carrier family 6 (neurotransmitter transporter, taurine), member 6	0.65686
C1ORF67	C1ORF67	chromosome 1 open reading frame 67	0.65638
LOC144438	LOC144438	-	0.656091
CHST13	CHST13	carbohydrate (chondroitin 4) sulfotransferase 13	0.655977
MEN1	MEN1	multiple endocrine neoplasia I	0.655643
WNT3	WNT3	wingless-type MMTV integration site family, member 3	0.655039
FABP6	FABP6	fatty acid binding protein 6, ileal (gastrotropin)	0.654572
NMNAT3	NMNAT3	nicotinamide nucleotide adenylyltransferase 3	0.654287
LOC440928	null	null	0.653475
HOXC6	HOXC6	homeobox C6	0.651045
TOMM34	TOMM34	translocase of outer mitochondrial membrane 34	0.65058
PMAIP1	PMAIP1	phorbol-12-myristate-13-acetate-induced protein 1	0.650492
NFE2L3	NFE2L3	nuclear factor (erythroid-derived 2)-like 3	0.649962
SUHW3	SUHW3	suppressor of hairy wing homolog 3 (Drosophila)	0.649613
RNF43	RNF43	ring finger protein 43	0.649576
ZDHHC9	ZDHHC9	zinc finger, DHHC-type containing 9	0.649372
FOXQ1	FOXQ1	forkhead box Q1	0.649307
LOC286025	LOC286025	-	0.649127
PUS1	PUS1	pseudouridylate synthase 1	0.648426
ETV4	ETV4	ets variant gene 4 (E1A enhancer binding protein, E1AF)	0.648311
TIGD2	TIGD2	tigger transposable element derived 2	0.648311
ACTR3B /// LOC648792	null	null	0.648259
KIAA1702	KIAA1702	-	0.648096
LRRC61	LRRC61	leucine rich repeat containing 61	0.647842
SRPK1	SRPK1	SFRS protein kinase 1	0.647756
STT3B	STT3B	STT3, subunit of the oligosaccharyltransferase complex, homolog B (S. cerevisiae)	0.647644
SP5	SP5	Sp5 transcription factor	0.647449
C6ORF96	C6ORF96	chromosome 6 open reading frame 96	0.647063
PTCD3	PTCD3	Pentatricopeptide repeat domain 3	0.646914
STX5	STX5	syntaxin 5	0.646718
C12ORF41	C12ORF41	chromosome 12 open reading frame 41	0.645463
IL20RA	IL20RA	interleukin 20 receptor, alpha	0.645428
AXIN2	AXIN2	axin 2 (conductin, axil)	0.645142
SNHG10	SNHG10	small nucleolar RNA host gene (non-protein coding) 10	0.645122
SOX4	SOX4	SRY (sex determining region Y)-box 4	0.644689
FZD10	FZD10	frizzled homolog 10 (Drosophila)	0.644588
ORMDL1	ORMDL1	ORM1-like 1 (S. cerevisiae)	0.644345
PEX5	PEX5	peroxisomal biogenesis factor 5	0.644141
TMEM5	TMEM5	transmembrane protein 5	0.644102
TIGD1	TIGD1	tigger transposable element derived 1	0.643827
SLC2A1	SLC2A1	solute carrier family 2 (facilitated glucose transporter), member 1	0.643464
GPR56	GPR56	G protein-coupled receptor 56	0.643349
CCNJ	CCNJ	cyclin J	0.643122
TRMU	TRMU	tRNA 5-methylaminomethyl-2-thiouridylate methyltransferase	0.643085
LMBR1	LMBR1	limb region 1 homolog (mouse)	0.643055
TALDO1 /// HSUP1	null	null	0.642942
DKFZP547G183	DKFZP547G183	-	0.642862
DHX33	DHX33	DEAH (Asp-Glu-Ala-His) box polypeptide 33	0.642664
APCDD1	APCDD1	adenomatosis polyposis coli down-regulated 1	0.64172
YARS2	YARS2	tyrosyl-tRNA synthetase 2 (mitochondrial)	0.641434
SLC25A6	SLC25A6	solute carrier family 25 (mitochondrial carrier; adenine nucleotide translocator), member 6	0.640771
ADCY3	ADCY3	adenylate cyclase 3	0.640678
LOC441528 /// LOC644	null	null	0.639956
LOC440894	LOC440894	-	0.639743
LOC653483	LOC653483	-	0.639645
VARSL	VARSL	valyl-tRNA synthetase like	0.639565
PTPRO	PTPRO	protein tyrosine phosphatase, receptor type, O	0.639149
SIM2	SIM2	single-minded homolog 2 (Drosophila)	0.638977
BMP4	BMP4	bone morphogenetic protein 4	0.638841
LIN28B	LIN28B	lin-28 homolog B (C. elegans)	0.638655
MGC40405 /// LOC4010	null	null	0.638307
TGFBRAP1	TGFBRAP1	transforming growth factor, beta receptor associated protein 1	0.637636
CAD	CAD	carbamoyl-phosphate synthetase 2, aspartate transcarbamylase, and dihydroorotase	0.637618
ZNF572	ZNF572	zinc finger protein 572	0.637078
ESPL1	ESPL1	extra spindle poles like 1 (S. cerevisiae)	0.636967
MFAP2	MFAP2	microfibrillar-associated protein 2	0.636445
LOC439949	LOC439949	-	0.636194
LOC132241	null	null	0.636151
FBXL10	FBXL10	F-box and leucine-rich repeat protein 10	0.636112
RBAK	RBAK	RB-associated KRAB zinc finger	0.636001
LOC150223	LOC150223	-	0.634343
SMARCAD1	SMARCAD1	SWI/SNF-related, matrix-associated actin-dependent regulator of chromatin, subfamily a, containing DEAD/H box 1	0.633968
CELP	CELP	carboxyl ester lipase pseudogene	0.633855
SFT2D3	SFT2D3	SFT2 domain containing 3	0.633525
PNPT1	PNPT1	polyribonucleotide nucleotidyltransferase 1	0.633403
C12ORF30	C12ORF30	chromosome 12 open reading frame 30	0.633385
DSCR8	DSCR8	Down syndrome critical region gene 8	0.632794
LOC644480	null	null	0.632474
GPR178	GPR178	G protein-coupled receptor 178	0.632355
ZNF251	ZNF251	zinc finger protein 251	0.63209
LOC653469	null	null	0.632082
SUHW1	SUHW1	suppressor of hairy wing homolog 1 (Drosophila)	0.632032
ZNF92	ZNF92	zinc finger protein 92	0.63169
DCBLD1	DCBLD1	discoidin, CUB and LCCL domain containing 1	0.631175
IYD	IYD	iodotyrosine deiodinase	0.630711
CELSR1	CELSR1	cadherin, EGF LAG seven-pass G-type receptor 1 (flamingo homolog, Drosophila)	0.629618
TEAD4	TEAD4	TEA domain family member 4	0.629482
CNNM3	CNNM3	cyclin M3	0.629455
RPL22L1 /// LOC44099	null	null	0.628948
LRRK1	LRRK1	leucine-rich repeat kinase 1	0.62882
MTBP	MTBP	Mdm2, transformed 3T3 cell double minute 2, p53 binding protein (mouse) binding protein, 104kDa	0.628703
DNAJC14	DNAJC14	DnaJ (Hsp40) homolog, subfamily C, member 14	0.627811
NUPL2	NUPL2	nucleoporin like 2	0.627716
GEMIN6	GEMIN6	gem (nuclear organelle) associated protein 6	0.627697
PEO1	PEO1	progressive external ophthalmoplegia 1	0.62747
KRT23	KRT23	keratin 23 (histone deacetylase inducible)	0.627044
PPM1H	PPM1H	protein phosphatase 1H (PP2C domain containing)	0.626913
ZNF485	ZNF485	zinc finger protein 485	0.626876
ADNP	ADNP	activity-dependent neuroprotector	0.626383
WRNIP1	WRNIP1	Werner helicase interacting protein 1	0.626288
RPL26L1	RPL26L1	ribosomal protein L26-like 1	0.625748
C15ORF23	C15ORF23	chromosome 15 open reading frame 23	0.624466
WDR45L	WDR45L	WDR45-like	0.623785
ORC2L	ORC2L	origin recognition complex, subunit 2-like (yeast)	0.623742
C3ORF17	C3ORF17	chromosome 3 open reading frame 17	0.623447
CST1	CST1	cystatin SN	0.622901
ZBTB33	ZBTB33	zinc finger and BTB domain containing 33	0.62223
PLAGL2	PLAGL2	pleiomorphic adenoma gene-like 2	0.622205
TRIM2	TRIM2	tripartite motif-containing 2	0.621853
RPUSD2	RPUSD2	RNA pseudouridylate synthase domain containing 2	0.621391
CECR2	CECR2	cat eye syndrome chromosome region, candidate 2	0.621014
LRP6	LRP6	low density lipoprotein receptor-related protein 6	0.620826
CXORF15	CXORF15	chromosome X open reading frame 15	0.620656
MULK	MULK	multiple substrate lipid kinase	0.620529
HOXC9	HOXC9	homeobox C9	0.620496
HMGB3	HMGB3	high-mobility group box 3	0.62018
RCN2	RCN2	reticulocalbin 2, EF-hand calcium binding domain	0.620153
LOC644112	null	null	0.619944
ATP6V1C2	ATP6V1C2	ATPase, H+ transporting, lysosomal 42kDa, V1 subunit C2	0.619925
LOC388796	LOC388796	-	0.619924
HCG18	HCG18	HLA complex group 18	0.619884
LOC401068	LOC401068	-	0.619871
XKRX	XKRX	XK, Kell blood group complex subunit-related, X-linked	0.619724
PHF16	PHF16	PHD finger protein 16	0.619671
PDCD6 /// LOC653378	null	null	0.619259
ZNF33B	ZNF33B	zinc finger protein 33B	0.619013
GJB6	GJB6	gap junction protein, beta 6 (connexin 30)	0.618803
ATHL1	ATHL1	ATH1, acid trehalase-like 1 (yeast)	0.618634
THAP9	THAP9	THAP domain containing 9	0.618425
NBPF11 /// NBPF9 ///	null	null	0.618314
PRPF40A	PRPF40A	PRP40 pre-mRNA processing factor 40 homolog A (yeast)	0.617504
ELMO2	ELMO2	engulfment and cell motility 2	0.617249
NEBL	NEBL	nebulette	0.616983
NUP210	NUP210	nucleoporin 210kDa	0.616831
SMTNL2	SMTNL2	smoothelin-like 2	0.616802
C7ORF13	C7ORF13	chromosome 7 open reading frame 13	0.616176
PLOD3	PLOD3	procollagen-lysine, 2-oxoglutarate 5-dioxygenase 3	0.615653
MOV10	MOV10	Mov10, Moloney leukemia virus 10, homolog (mouse)	0.61565
TMEM41A	TMEM41A	transmembrane protein 41A	0.615623
JUB	JUB	jub, ajuba homolog (Xenopus laevis)	0.615601
KIAA1147	KIAA1147	KIAA1147	0.615586
MGC29671	MGC29671	-	0.615141
TMEM69	TMEM69	transmembrane protein 69	0.61477
KIAA1553	KIAA1553	KIAA1553	0.614678
SEPHS1	SEPHS1	selenophosphate synthetase 1	0.614533
DKFZP434I0714	DKFZP434I0714	-	0.613955
CLNS1A /// CLDND1	null	null	0.613873
ABCC10	ABCC10	ATP-binding cassette, sub-family C (CFTR/MRP), member 10	0.613751
CEP76	CEP76	centrosomal protein 76kDa	0.613588
DDX55	DDX55	DEAD (Asp-Glu-Ala-Asp) box polypeptide 55	0.613478
CTSC	CTSC	cathepsin C	0.613461
BAMBI	BAMBI	BMP and activin membrane-bound inhibitor homolog (Xenopus laevis)	0.613416
FLJ30294	FLJ30294	-	0.613323
LOC170425	LOC170425	-	0.613265
ACTR3B	ACTR3B	ARP3 actin-related protein 3 homolog B (yeast)	0.612733
RAD51L3	RAD51L3	RAD51-like 3 (S. cerevisiae)	0.612542
AHCY	AHCY	S-adenosylhomocysteine hydrolase	0.612475
DACT2	DACT2	dapper, antagonist of beta-catenin, homolog 2 (Xenopus laevis)	0.612424
KIAA0133	KIAA0133	KIAA0133	0.612304
C10ORF95	C10ORF95	chromosome 10 open reading frame 95	0.612289
SLC5A9	SLC5A9	solute carrier family 5 (sodium/glucose cotransporter), member 9	0.611952
TCF20	TCF20	transcription factor 20 (AR1)	0.611864
PRO1853	PRO1853	-	0.611737
THNSL1	THNSL1	threonine synthase-like 1 (bacterial)	0.611587
LRP4	LRP4	low density lipoprotein receptor-related protein 4	0.611353
LOC144501	null	null	0.611237
ZNF26	ZNF26	zinc finger protein 26	0.61086
FLJ25416	FLJ25416	-	0.610801
MTHFD1L	MTHFD1L	methylenetetrahydrofolate dehydrogenase (NADP+ dependent) 1-like	0.610554
E2F3	E2F3	E2F transcription factor 3	0.610386
SLC22A11	SLC22A11	solute carrier family 22 (organic anion/cation transporter), member 11	0.610223
RP11-119E20.1	null	null	0.61017
C12ORF60	C12ORF60	chromosome 12 open reading frame 60	0.610072
WDR12	WDR12	WD repeat domain 12	0.61002
STRAP	STRAP	serine/threonine kinase receptor associated protein	0.609912
KIAA1274	KIAA1274	KIAA1274	0.609675
CDK6	CDK6	cyclin-dependent kinase 6	0.60909
LRP11	LRP11	low density lipoprotein receptor-related protein 11	0.60901
SOX9	SOX9	SRY (sex determining region Y)-box 9 (campomelic dysplasia, autosomal sex-reversal)	0.608989
CDH3	CDH3	cadherin 3, type 1, P-cadherin (placental)	0.608986
TARBP1	TARBP1	Tar (HIV-1) RNA binding protein 1	0.608964
WDR75	WDR75	WD repeat domain 75	0.608865
SUHW2	SUHW2	suppressor of hairy wing homolog 2 (Drosophila)	0.608667
CTPS2	CTPS2	CTP synthase II	0.608525
ZC3H8	ZC3H8	zinc finger CCCH-type containing 8	0.608443
C6ORF107	C6ORF107	chromosome 6 open reading frame 107	0.608373
ACP1	ACP1	acid phosphatase 1, soluble	0.608223
SLC2A12	SLC2A12	solute carrier family 2 (facilitated glucose transporter), member 12	0.607556
GTPBP9	GTPBP9	GTP-binding protein 9 (putative)	0.607421
ZF	ZF	-	0.607162
AQR	AQR	aquarius homolog (mouse)	0.606959
NIF3L1	NIF3L1	NIF3 NGG1 interacting factor 3-like 1 (S. pombe)	0.606767
PTPN20B /// PTPN20A	null	null	0.606012
ZNF664	ZNF664	zinc finger protein 664	0.605756
ASCC3L1	ASCC3L1	activating signal cointegrator 1 complex subunit 3-like 1	0.605585
SLC16A4	SLC16A4	solute carrier family 16, member 4 (monocarboxylic acid transporter 5)	0.6054
C2ORF3	C2ORF3	chromosome 2 open reading frame 3	0.605253
NAP5	NAP5	-	0.605117
RPS17 /// LOC402057	null	null	0.60501
ZNF770	ZNF770	zinc finger protein 770	0.604743
TMEM29 /// LOC653094	null	null	0.604618
LOC284926	LOC284926	-	0.604604
ANXA9	ANXA9	annexin A9	0.604476
ZCCHC8	ZCCHC8	zinc finger, CCHC domain containing 8	0.604223
ZNF142	ZNF142	zinc finger protein 142	0.604171
COMT	COMT	catechol-O-methyltransferase	0.603917
MSX2	MSX2	msh homeobox homolog 2 (Drosophila)	0.603722
RCN1	RCN1	reticulocalbin 1, EF-hand calcium binding domain	0.603492
GATAD1	GATAD1	GATA zinc finger domain containing 1	0.603491
DENR	DENR	density-regulated protein	0.603263
EML4	EML4	echinoderm microtubule associated protein like 4	0.602971
WDR74	WDR74	WD repeat domain 74	0.602871
MMP7	MMP7	matrix metallopeptidase 7 (matrilysin, uterine)	0.60287
C7ORF29	C7ORF29	chromosome 7 open reading frame 29	0.602844
TRIM27	TRIM27	tripartite motif-containing 27	0.60281
15E1.2	15E1.2	-	0.602771
DHRSX	DHRSX	dehydrogenase/reductase (SDR family) X-linked	0.602735
ASB9	ASB9	ankyrin repeat and SOCS box-containing 9	0.602505
C4ORF30	C4ORF30	chromosome 4 open reading frame 30	0.602205
POLR1A	POLR1A	polymerase (RNA) I polypeptide A, 194kDa	0.601087
MGC13379	MGC13379	-	0.601068
VPS54	VPS54	vacuolar protein sorting 54 (S. cerevisiae)	0.600968
TBP	TBP	TATA box binding protein	0.600119
SERTAD1	SERTAD1	SERTA domain containing 1	-0.600177
UNC84B	UNC84B	unc-84 homolog B (C. elegans)	-0.600237
DAB2IP	DAB2IP	DAB2 interacting protein	-0.600328
CEBPD	CEBPD	CCAAT/enhancer binding protein (C/EBP), delta	-0.601083
C9ORF19	C9ORF19	chromosome 9 open reading frame 19	-0.601163
LOC401093	LOC401093	-	-0.601175
SCARA3	SCARA3	scavenger receptor class A, member 3	-0.601481
CRYAA	CRYAA	crystallin, alpha A	-0.601534
DUSP26	DUSP26	dual specificity phosphatase 26 (putative)	-0.601693
LOC339975	LOC339975	-	-0.602072
GNAI1	GNAI1	guanine nucleotide binding protein (G protein), alpha inhibiting activity polypeptide 1	-0.602373
MUSK	MUSK	muscle, skeletal, receptor tyrosine kinase	-0.602654
GAS2L1	GAS2L1	growth arrest-specific 2 like 1	-0.603076
FGL2	FGL2	fibrinogen-like 2	-0.604371
IGFBP4	IGFBP4	insulin-like growth factor binding protein 4	-0.604598
WAS	WAS	Wiskott-Aldrich syndrome (eczema-thrombocytopenia)	-0.604749
LOC285382	LOC285382	-	-0.604813
CASZ1	CASZ1	castor homolog 1, zinc finger (Drosophila)	-0.605263
LOC285954	LOC285954	-	-0.605574
PNRC2 /// LOC644047	null	null	-0.605722
SLC25A25	SLC25A25	solute carrier family 25 (mitochondrial carrier; phosphate carrier), member 25	-0.605734
FOSB	FOSB	FBJ murine osteosarcoma viral oncogene homolog B	-0.606068
STAT3	STAT3	signal transducer and activator of transcription 3 (acute-phase response factor)	-0.606705
AR	AR	androgen receptor (dihydrotestosterone receptor; testicular feminization; spinal and bulbar muscular atrophy; Kennedy disease)	-0.606774
MOBKL2A	MOBKL2A	MOB1, Mps One Binder kinase activator-like 2A (yeast)	-0.606928
C1ORF78	C1ORF78	chromosome 1 open reading frame 78	-0.607165
GIMAP5	GIMAP5	GTPase, IMAP family member 5	-0.607228
KIF1C	KIF1C	kinesin family member 1C	-0.607438
PRKCB1	PRKCB1	protein kinase C, beta 1	-0.60771
CACNB2	CACNB2	calcium channel, voltage-dependent, beta 2 subunit	-0.607838
MAPRE2	MAPRE2	microtubule-associated protein, RP/EB family, member 2	-0.60785
PPP1R12B	PPP1R12B	protein phosphatase 1, regulatory (inhibitor) subunit 12B	-0.608225
THBS1	THBS1	thrombospondin 1	-0.608419
ACTN3	ACTN3	actinin, alpha 3	-0.608613
ADAM15	ADAM15	ADAM metallopeptidase domain 15 (metargidin)	-0.609166
AURKAIP1 /// LOC6435	null	null	-0.609714
FAM107A	FAM107A	family with sequence similarity 107, member A	-0.609737
NGFR	NGFR	nerve growth factor receptor (TNFR superfamily, member 16)	-0.611005
PCAF	PCAF	p300/CBP-associated factor	-0.611123
RET	RET	ret proto-oncogene (multiple endocrine neoplasia and medullary thyroid carcinoma 1, Hirschsprung disease)	-0.612101
LOC642891 /// LOC649	null	null	-0.612116
FLJ20701	FLJ20701	-	-0.612196
BCL2	BCL2	B-cell CLL/lymphoma 2	-0.612322
ECE1	ECE1	endothelin converting enzyme 1	-0.612604
GNB1	GNB1	guanine nucleotide binding protein (G protein), beta polypeptide 1	-0.612637
CABP7	CABP7	calcium binding protein 7	-0.614597
CLEC10A	CLEC10A	C-type lectin domain family 10, member A	-0.615773
ASAM	ASAM	-	-0.61782
CCR10	CCR10	chemokine (C-C motif) receptor 10	-0.618175
DENND3	DENND3	DENN/MADD domain containing 3	-0.618877
TOX	TOX	-	-0.619287
FLJ44894	FLJ44894	-	-0.619676
WASF2	WASF2	WAS protein family, member 2	-0.619724
ADHFE1	ADHFE1	alcohol dehydrogenase, iron containing, 1	-0.620051
LOC345630	LOC345630	-	-0.620234
BLVRB	BLVRB	biliverdin reductase B (flavin reductase (NADPH))	-0.621376
KLHDC7B	KLHDC7B	kelch domain containing 7B	-0.622783
NXF5	NXF5	nuclear RNA export factor 5	-0.622805
TREX1	TREX1	three prime repair exonuclease 1	-0.623103
SCN1B	SCN1B	sodium channel, voltage-gated, type I, beta	-0.623562
NR3C2	NR3C2	nuclear receptor subfamily 3, group C, member 2	-0.623608
ZNF540	ZNF540	zinc finger protein 540	-0.623641
MEF2D	MEF2D	MADS box transcription enhancer factor 2, polypeptide D (myocyte enhancer factor 2D)	-0.624166
MAP3K14	MAP3K14	mitogen-activated protein kinase kinase kinase 14	-0.624664
SMAD1	SMAD1	SMAD, mothers against DPP homolog 1 (Drosophila)	-0.624738
PTGER4	PTGER4	prostaglandin E receptor 4 (subtype EP4)	-0.624752
SNRK	SNRK	SNF related kinase	-0.62495
ACVRL1	ACVRL1	activin A receptor type II-like 1	-0.625531
SCG2	SCG2	secretogranin II (chromogranin C)	-0.625732
VIP	VIP	vasoactive intestinal peptide	-0.62581
FBXO32	FBXO32	F-box protein 32	-0.625995
SCGN	SCGN	secretagogin, EF-hand calcium binding protein	-0.626785
TBC1D10A	TBC1D10A	TBC1 domain family, member 10A	-0.627256
ADRA1A	ADRA1A	adrenergic, alpha-1A-, receptor	-0.627257
VIT	VIT	vitrin	-0.628109
KLF6	KLF6	Kruppel-like factor 6	-0.628743
TRIM63	TRIM63	tripartite motif-containing 63	-0.62876
C1ORF183	C1ORF183	chromosome 1 open reading frame 183	-0.629618
HCFC2	HCFC2	host cell factor C2	-0.631049
MAPK10	MAPK10	mitogen-activated protein kinase 10	-0.631085
CCDC106	CCDC106	coiled-coil domain containing 106	-0.631095
CHMP7	CHMP7	CHMP family, member 7	-0.63156
SYNGR1	SYNGR1	synaptogyrin 1	-0.632085
NFX1	NFX1	nuclear transcription factor, X-box binding 1	-0.632238
C8ORF4	C8ORF4	chromosome 8 open reading frame 4	-0.632308
OLFM1	OLFM1	olfactomedin 1	-0.633387
HDC	HDC	histidine decarboxylase	-0.633695
PNPLA8	PNPLA8	patatin-like phospholipase domain containing 8	-0.634644
ATF3	ATF3	activating transcription factor 3	-0.634772
EPB41L3	EPB41L3	erythrocyte membrane protein band 4.1-like 3	-0.634828
PTMS	PTMS	parathymosin	-0.635012
SLAIN2	SLAIN2	SLAIN motif family, member 2	-0.635915
PDPK2	PDPK2	-	-0.636723
IGSF4B	IGSF4B	immunoglobulin superfamily, member 4B	-0.637031
FEZF2	FEZF2	FEZ family zinc finger 2	-0.637056
KIR3DX1	KIR3DX1	killer cell immunoglobulin-like receptor, three domains, X1	-0.637122
KLF2	KLF2	Kruppel-like factor 2 (lung)	-0.637484
TP53I11	TP53I11	tumor protein p53 inducible protein 11	-0.637729
LOC641702 /// LOC645	null	null	-0.637912
LENG1	LENG1	leukocyte receptor cluster (LRC) member 1	-0.637925
KIAA1576	KIAA1576	-	-0.637987
WNT9A	WNT9A	wingless-type MMTV integration site family, member 9A	-0.638136
CHRM1	CHRM1	cholinergic receptor, muscarinic 1	-0.638613
UNQ6975	UNQ6975	-	-0.639038
TMEM153	TMEM153	transmembrane protein 153	-0.639099
VAMP3	VAMP3	vesicle-associated membrane protein 3 (cellubrevin)	-0.639255
ZFP36	ZFP36	zinc finger protein 36, C3H type, homolog (mouse)	-0.639459
LOC284112	LOC284112	-	-0.639461
ADM2	ADM2	adrenomedullin 2	-0.639775
PRKACA	PRKACA	protein kinase, cAMP-dependent, catalytic, alpha	-0.640017
DYNC1LI2	DYNC1LI2	dynein, cytoplasmic 1, light intermediate chain 2	-0.640125
CAPZB	CAPZB	capping protein (actin filament) muscle Z-line, beta	-0.640395
JPH4	JPH4	junctophilin 4	-0.641363
C9ORF61	C9ORF61	chromosome 9 open reading frame 61	-0.641714
FKBP8	FKBP8	FK506 binding protein 8, 38kDa	-0.641851
H1FNT	H1FNT	H1 histone family, member N, testis-specific	-0.641963
PPP1R12C	PPP1R12C	protein phosphatase 1, regulatory (inhibitor) subunit 12C	-0.642444
LOC283029	null	null	-0.642658
MARCH2	MARCH2	membrane-associated ring finger (C3HC4) 2	-0.643226
PVRL3	PVRL3	poliovirus receptor-related 3	-0.643528
SMAD2	SMAD2	SMAD, mothers against DPP homolog 2 (Drosophila)	-0.643829
DAND5	DAND5	DAN domain family, member 5	-0.643832
MTUS1	MTUS1	mitochondrial tumor suppressor 1	-0.644607
POU2F2	POU2F2	POU domain, class 2, transcription factor 2	-0.645841
EDG2	EDG2	endothelial differentiation, lysophosphatidic acid G-protein-coupled receptor, 2	-0.647725
TRIM47	TRIM47	tripartite motif-containing 47	-0.647932
PRKACB	PRKACB	protein kinase, cAMP-dependent, catalytic, beta	-0.649716
SLC9A9	SLC9A9	solute carrier family 9 (sodium/hydrogen exchanger), member 9	-0.650142
LPHN3	LPHN3	latrophilin 3	-0.654484
MYL6	MYL6	myosin, light chain 6, alkali, smooth muscle and non-muscle	-0.654624
KLHDC6	KLHDC6	kelch domain containing 6	-0.655084
KLF9	KLF9	Kruppel-like factor 9	-0.655191
C10ORF39	C10ORF39	chromosome 10 open reading frame 39	-0.655998
KCNK6	KCNK6	potassium channel, subfamily K, member 6	-0.656368
ITM2A	ITM2A	integral membrane protein 2A	-0.657579
CLPTM1	CLPTM1	cleft lip and palate associated transmembrane protein 1	-0.658057
PINK1	PINK1	PTEN induced putative kinase 1	-0.658428
LOC441061	LOC441061	-	-0.658767
CDC2L1 /// CDC2L2	null	null	-0.659008
ASAH1	ASAH1	N-acylsphingosine amidohydrolase (acid ceramidase) 1	-0.661267
NGFRAP1L1	NGFRAP1L1	NGFRAP1-like 1	-0.66196
STIM1	STIM1	stromal interaction molecule 1	-0.664457
RP1-127L4.6	RP1-127L4.6	-	-0.667011
SIRT2	SIRT2	sirtuin (silent mating type information regulation 2 homolog) 2 (S. cerevisiae)	-0.667336
TMEM66	TMEM66	transmembrane protein 66	-0.669589
C10ORF108	C10ORF108	chromosome 10 open reading frame 108	-0.670108
KIF1A	KIF1A	kinesin family member 1A	-0.67131
LOC283070	LOC283070	-	-0.673682
GRIK1	GRIK1	glutamate receptor, ionotropic, kainate 1	-0.675131
NOVA1	NOVA1	neuro-oncological ventral antigen 1	-0.680658
RAP1A	RAP1A	RAP1A, member of RAS oncogene family	-0.681086
KIAA0513	KIAA0513	KIAA0513	-0.68146
CCDC107	CCDC107	coiled-coil domain containing 107	-0.682049
PDE4D	PDE4D	phosphodiesterase 4D, cAMP-specific (phosphodiesterase E3 dunce homolog, Drosophila)	-0.68405
PHOX2A	PHOX2A	paired-like (aristaless) homeobox 2a	-0.68425
JUND	JUND	jun D proto-oncogene	-0.684763
MFN2	MFN2	mitofusin 2	-0.68625
SCN9A	SCN9A	sodium channel, voltage-gated, type IX, alpha	-0.68668
SPRYD3	SPRYD3	SPRY domain containing 3	-0.686949
TMEM88	TMEM88	transmembrane protein 88	-0.687082
SMARCA2	SMARCA2	SWI/SNF related, matrix associated, actin dependent regulator of chromatin, subfamily a, member 2	-0.688439
NFIC	NFIC	nuclear factor I/C (CCAAT-binding transcription factor)	-0.688529
SEPW1	SEPW1	selenoprotein W, 1	-0.688772
AKNA	AKNA	AT-hook transcription factor	-0.690555
EDG2 /// LOC644923	null	null	-0.693023
AXUD1	AXUD1	AXIN1 up-regulated 1	-0.696322
LOC153328	LOC153328	-	-0.696756
LRFN3	LRFN3	leucine rich repeat and fibronectin type III domain containing 3	-0.698208
MSRA	MSRA	methionine sulfoxide reductase A	-0.701551
C1ORF144	C1ORF144	chromosome 1 open reading frame 144	-0.705128
SDCBP	SDCBP	syndecan binding protein (syntenin)	-0.726743
CAMK2D	CAMK2D	calcium/calmodulin-dependent protein kinase (CaM kinase) II delta	-0.730309
NBL1	NBL1	neuroblastoma, suppression of tumorigenicity 1	-0.739323
DKFZP667G2110	DKFZP667G2110	-	-0.739944
