# Supplementary material for: An Integrated Bioinformatics Analysis Repurposes an Antihelminthic Drug Niclosamide for Treating HMGA2-Overexpressing Human Colorectal Cancer
Source: Cancers (Basel). 2019 Oct 2;11(10):1482. doi: 10.3390/cancers11101482 (PMC6826424; doi:10.3390/cancers11101482)
Supplement: Supplementary file 1 [file cancers-11-01482-s001.zip › cancers-595132-suppl/Table S4.xlsx]

## Sheet: NGS-niclosamide-Vector
Table S4. RNA sequencing for niclosamide-treated DLD-1-Vector cells.
Gene name	log2.Fold_change.	p-value
NLRP1	6.4107	2.0297e-13
FAM129A	6.1026	8.4906e-22
S100P	5.6285	1.3989e-179
LCN2	5.4184	6.3661e-83
LAMP3	5.1846	4.4228e-27
NUPR1	5.0123	0.00030657
DYSF	4.8197	0.00032914
DMGDH	4.6639	7.2217e-05
FP236383.2	4.6137	0.00028934
DDIT4	4.5355	9.0248e-84
CYP4F11	4.5247	3.9609e-07
KRT16	4.2407	2.8845e-08
PRSS1	4.0909	6.7954e-09
LPO	3.93	0.00036544
ATF3	3.8697	1.5416e-31
UNC5B	3.8462	2.1359e-14
HERPUD1	3.7801	4.5924e-156
FOSB	3.7533	3.8808e-11
DDIT3	3.7419	6.506e-22
CHAC1	3.6202	2.7239e-33
TMEM154	3.5242	7.5989e-11
SLC2A10	3.4841	1.1232e-14
LURAP1L	3.4698	1.8945e-09
STK32A	3.4447	1.2108e-07
PDE2A	3.4306	3.8852e-08
AC135782.1	3.2116	1.4689e-05
THEMIS2	3.1939	1.1262e-05
DUSP5	3.1156	2.1545e-73
MT-RNR1	3.0932	0
SESN2	3.0895	1.7399e-33
SLC16A4	3.0874	2.1922e-11
SLC6A9	3.0824	3.5987e-26
WIPI1	3.0392	5.0573e-12
SLC7A11	3.0181	6.0828e-52
RPLP0P2	3.0063	1.5514e-15
VLDLR	2.9702	8.7705e-13
ADM2	2.9569	1.4914e-11
HSPA5	2.8914	0
SLC22A15	2.858	4.4279e-15
PLEKHH2	2.8334	0.00015223
ATP2C2	2.7803	2.6585e-36
IZUMO1	2.7601	0.00035407
RASIP1	2.7588	0.00026923
ETS1	2.7445	2.8409e-05
KLHL24	2.728	5.4388e-08
LZTS3	2.7115	3.5988e-06
CDKN1A	2.7092	2.4904e-37
ASNS	2.6787	0.00032411
RPS10P7	2.6748	1.7703e-06
RUBCNL	2.6319	0.00016914
PDGFA	2.6224	6.1144e-05
SYNE3	2.6015	1.3102e-09
SYTL1	2.5842	5.9744e-12
PRSS2	2.578	0.00029219
OSGIN1	2.5593	6.7575e-08
MAP1LC3B	2.5529	5.3262e-48
PPP1R15A	2.5319	1.0448e-97
ALPK1	2.5038	3.5849e-12
HBEGF	2.4841	1.3913e-10
MXD1	2.4782	3.5828e-34
TP53INP2	2.4767	1.3565e-09
KIF21B	2.4687	1.3804e-11
UPP1	2.4652	1.2315e-25
PPP2R5B	2.4563	1.2655e-15
SELENOM	2.4247	0.00020184
ISG20	2.3986	0.0001172
CERCAM	2.3851	1.3105e-06
CTAGE5	2.3788	1.5385e-20
VSIR	2.3669	0.00018702
SGTB	2.3627	3.6922e-10
ABTB1	2.3468	1.0996e-08
GPRC5C	2.3327	0.00029839
PEAR1	2.3311	3.5686e-06
TUBE1	2.3194	9.6411e-11
DUSP1	2.2908	3.6678e-06
SLPI	2.2849	3.8935e-08
AHNAK2	2.2812	7.4084e-20
FAM83E	2.2722	2.2955e-11
GDF15	2.2664	9.6855e-112
NBR2	2.247	0.00020793
SYNE1	2.2462	6.9076e-05
MT-RNR2	2.2396	0
SERPINB8	2.2384	1.1797e-09
CCPG1	2.2235	0.00012731
CALCOCO1	2.2228	1.0548e-19
SMOX	2.2102	5.0082e-09
SLC16A8	2.1992	8.1638e-06
ARF4	2.1961	2.2829e-239
BAIAP2L2	2.1779	4.2116e-05
PNPLA8	2.1681	1.2392e-17
HSPA13	2.1664	2.3787e-33
PABPC1L	2.1643	1.2465e-25
ZBTB41	2.1556	1.4745e-10
CLDN1	2.154	1.1627e-05
VEGFA	2.1509	9.1635e-65
HBP1	2.1468	1.8532e-09
GK	2.1466	2.7366e-05
KMT5C	2.1444	9.0014e-13
CBLB	2.1436	2.3663e-06
ULBP1	2.1351	7.946e-06
GPR1	2.1333	1.3453e-08
ARHGEF2	2.1125	2.8651e-25
WNK4	2.1122	0.00013489
PANX2	2.1096	1.2694e-07
ZNF185	2.0908	1.0685e-07
YPEL5	2.0903	2.4809e-12
ROBO3	2.0622	6.5499e-05
SEMA3B	2.0532	3.6886e-57
MAFF	2.0457	1.1416e-16
RPS6KA2	2.0448	1.1926e-07
CAPN5	2.0418	5.9386e-06
PCK2	2.0245	5.7596e-26
SGPP2	2.0217	0.00031434
FBLIM1	2.0186	2.0091e-12
EML6	2.0038	8.5019e-05
CYLD	2.0006	3.6113e-09
COG6	2.0003	1.1056e-20
CREBRF	1.9907	0.00011609
ULK1	1.9877	4.0575e-24
GFPT1	1.9826	7.721e-116
FAM107B	1.9714	3.4421e-12
APOL6	1.969	7.4858e-12
FLYWCH1	1.9681	1.5742e-18
C9orf72	1.9614	7.6202e-06
GADD45A	1.948	1.273e-32
KLK10	1.9468	3.6552e-12
PLAUR	1.9455	2.6943e-16
MFSD2A	1.9385	7.4243e-11
FAM84B	1.9203	7.4021e-12
TSPYL2	1.9197	5.2295e-10
PRNP	1.9144	5.1463e-46
SERPINA1	1.9115	0.00013694
TNFRSF10B	1.9066	3.3772e-72
YIPF2	1.8897	3.9556e-21
PIK3AP1	1.8861	0.00021739
AKNA	1.8824	4.0598e-08
FTL	1.8694	6.5699e-213
DNAJB9	1.8694	1.193e-05
PHYHD1	1.866	0.00025223
FUT3	1.8585	4.3788e-07
LONRF1	1.8507	4.8142e-07
GTPBP2	1.8438	2.0141e-41
ALS2CL	1.8422	1.0182e-34
SEC22B	1.841	7.2742e-64
IRS2	1.8341	2.795e-06
XPOT	1.8212	3.1329e-58
WARS	1.8206	7.924e-39
NDRG1	1.8181	2.1018e-23
ERN1	1.8139	3.4608e-12
GOLT1B	1.8111	1.2986e-22
TMC4	1.8038	9.499e-14
JMY	1.8012	4.3017e-13
LAMB3	1.8011	8.9191e-61
MIR22HG	1.7951	1.2292e-06
CALCOCO2	1.7932	5.7911e-24
KCNK6	1.7914	1.2549e-06
SLC35E1	1.7888	1.0574e-19
ERLEC1	1.7883	2.3233e-32
JDP2	1.7854	8.0779e-08
GPSM1	1.7771	5.3667e-07
ABCC3	1.7753	1.0169e-37
NAMPT	1.775	4.5317e-80
FAM214B	1.7668	0.00035034
CEBPB	1.766	4.7147e-17
PIGA	1.7608	7.906e-08
BLZF1	1.7597	3.9984e-14
BHLHE40	1.7446	1.3917e-05
GOLGA2	1.7332	2.1695e-45
NPAS2	1.7311	0.00038638
HYOU1	1.7266	5.2932e-92
ZNF204P	1.7164	0.00037993
CLIP4	1.7111	9.3724e-05
CARS	1.7092	4.3707e-26
CLIP2	1.7051	1.7878e-08
KCNK1	1.7048	9.1426e-07
ZSWIM8	1.6938	1.8414e-17
SQSTM1	1.6921	4.278e-71
ZBTB18	1.685	3.1741e-05
GRB10	1.683	2.1596e-21
KLF13	1.6826	2.7046e-22
RPS6KC1	1.676	4.8918e-09
PLEKHG1	1.6728	2.7857e-05
FBXO8	1.6681	0.00013801
GPAT3	1.6629	1.2392e-10
GSDMB	1.6615	9.0687e-07
DNASE2	1.6601	1.9392e-09
CPEB2	1.6537	0.00016254
MDFI	1.6529	3.3987e-05
ZNF503	1.6523	2.1451e-08
TSC22D3	1.6488	4.6544e-06
LDLR	1.6405	4.0182e-46
IQSEC2	1.6401	2.391e-05
OSBP2	1.6358	3.7772e-08
KDELR3	1.6353	1.7353e-13
INPP5J	1.6244	0.00019622
PKD1	1.6238	1.3577e-44
CBX4	1.6229	1.2348e-31
GOLGA3	1.6209	8.7463e-46
TMEM268	1.6177	0.0002044
SEC24D	1.6143	7.8761e-14
SH2B3	1.6116	0.00012323
FUT1	1.6095	1.5732e-06
PDCD4	1.5977	4.7895e-15
GAB2	1.5969	1.4538e-07
GBP3	1.5951	4.9233e-15
ETV5	1.5933	1.645e-10
MICALL1	1.5928	4.5889e-12
PCDH1	1.589	1.52e-07
PHGDH	1.5851	1.2294e-43
ARFGEF3	1.5802	1.1103e-09
KCTD15	1.5795	4.4497e-08
MPC1	1.5762	3.6771e-06
BTG1	1.5737	3.1742e-07
DNHD1	1.5737	9.7037e-15
BTC	1.572	7.1523e-06
FAM114A1	1.5671	2.8995e-09
XBP1	1.563	6.4189e-27
LINC00963	1.5603	0.00035786
TMEM263	1.5573	1.3429e-14
KLHL28	1.556	0.00012236
CLDN7	1.5505	1.0179e-33
FLNB	1.5466	5.4784e-141
YIPF5	1.5438	8.0988e-15
AC005261.2	1.5408	9.0785e-05
APBB3	1.5319	0.00015901
SEL1L	1.531	6.3225e-23
ZHX2	1.5266	2.9816e-05
ELL2	1.5257	2.0805e-08
DLC1	1.5237	0.00026517
SYVN1	1.5207	2.4636e-19
ZSCAN30	1.5178	0.00010809
RBCK1	1.5176	1.2647e-48
LINC00888	1.5138	7.5877e-05
TMEM41B	1.5118	3.2832e-27
EIF2AK3	1.5098	3.6977e-06
SEZ6L2	1.5067	2.066e-07
GOT1	1.5018	6.4617e-25
TAF13	1.4999	3.0924e-13
CEBPG	1.4984	3.4989e-15
PPARA	1.4934	7.2275e-07
SERP1	1.4927	5.0624e-41
TRIB3	1.4917	1.0775e-29
PLPP5	1.4911	1.222e-07
FBXO42	1.4897	1.2731e-06
ATXN1	1.4883	1.1081e-12
CLCN6	1.4848	6.4812e-08
SPTY2D1	1.4804	1.4377e-13
SOS2	1.4803	0.00034278
MIGA1	1.4791	6.646e-11
MALAT1	1.4768	6.7838e-42
GARS	1.4728	5.7575e-40
DNAJC3	1.4724	3.8755e-15
NPRL2	1.4659	7.8067e-05
NFKB2	1.4617	5.1024e-16
RNF39	1.4611	0.00028345
SEC31A	1.4597	1.0622e-05
DHDDS	1.4595	4.7148e-13
NCKAP5L	1.4582	0.00019144
PKD1P6	1.4497	0.00015919
NEU1	1.4476	1.5549e-06
UBN2	1.4464	4.3523e-07
HELZ2	1.4438	1.4912e-16
IGFBP4	1.4375	1.3971e-08
TMEM208	1.4312	2.7672e-09
PNRC1	1.4305	0.00028799
SRP54	1.4242	8.6091e-25
PTK2B	1.4241	3.8266e-06
SLC35D2	1.4226	8.3991e-05
TBC1D23	1.4202	7.1794e-10
WDR45	1.4189	1.0732e-08
LRRC8A	1.4174	2.9247e-15
IFRD1	1.4161	1.7424e-15
ZNF275	1.414	1.7975e-06
MOCOS	1.4122	1.4878e-11
SLC38A2	1.4085	1.6704e-44
TMEM159	1.4059	7.8458e-06
STAT2	1.4048	1.0802e-12
UAP1	1.3969	1.2738e-08
CLDN12	1.3954	2.5389e-08
GCC1	1.3954	3.0338e-09
AL390719.1	1.3883	0.00036784
GPR107	1.3816	3.0038e-30
COL16A1	1.3805	0.00034161
GPT2	1.3796	7.6857e-15
CCNG2	1.3791	0.00033902
PIKFYVE	1.3767	2.9726e-11
DERL1	1.3733	1.4025e-11
NIT1	1.3709	1.6234e-06
NDEL1	1.3679	1.3367e-11
ATG101	1.3671	1.3678e-07
PPARD	1.3642	8.0945e-09
SLC30A7	1.3568	2.4444e-08
PLA2G12A	1.3563	2.6805e-10
SZT2	1.3549	4.228e-12
UFM1	1.3501	6.3892e-19
SEPHS2	1.3473	7.7735e-17
DAAM1	1.3378	4.3492e-05
HLA-B	1.3319	1.7988e-05
EBLN3P	1.3298	2.5432e-13
SLC9A1	1.3297	3.22e-12
APOL2	1.328	4.9167e-11
MTHFD2	1.3277	4.7832e-23
CRIPT	1.3272	9.9662e-06
C11orf24	1.3265	1.8063e-11
POFUT2	1.3265	2.4073e-10
STX5	1.3246	1.7584e-08
CEP120	1.3242	1.561e-05
DNAJB2	1.3235	8.2044e-07
IL17RC	1.3235	9.1353e-05
UHRF1BP1	1.3227	4.0231e-12
ANKRD11	1.3223	9.156e-48
PKD1P5	1.3216	5.3451e-05
COPA	1.3212	7.4787e-60
FOXO3	1.3191	5.3312e-08
FMN1	1.3182	0.00013762
WBP2	1.3151	1.9806e-12
NPC1	1.3143	2.1702e-09
NCOA7	1.3118	1.1603e-05
MOSPD2	1.3105	5.9657e-06
RAB6A	1.3085	4.7122e-14
CPEB4	1.303	1.6582e-05
TMEM104	1.3001	4.4674e-05
C1orf116	1.2984	2.7561e-08
ALAS1	1.2974	4.7586e-11
ADAM17	1.2936	2.3233e-09
SARS	1.2929	3.8392e-29
NUCB2	1.291	1.4574e-08
GOLGB1	1.2838	2.423e-22
PTMS	1.2825	2.3468e-12
SLC1A4	1.2821	7.2392e-18
MSMO1	1.2817	1.4234e-16
ZBED3	1.2785	0.00027327
QPCTL	1.277	0.00011401
PGM3	1.2759	1.9207e-09
ZFP36	1.2751	2.0832e-09
DAPK3	1.2733	3.8215e-17
TTC39B	1.2717	5.4037e-05
MEGF6	1.2712	6.8232e-07
ARL1	1.271	5.7959e-15
ARMCX3	1.2698	5.4287e-07
PYGB	1.2697	1.2709e-15
OSBPL2	1.2677	3.4694e-13
BET1	1.2672	2.0149e-05
FTH1	1.2666	6.6638e-93
MKNK2	1.2661	7.9186e-36
COG3	1.2657	2.3623e-08
RNMT	1.2613	5.8214e-11
AP5Z1	1.2559	8.8239e-08
OPTN	1.2556	3.6228e-10
CLIC5	1.2482	6.1295e-05
IDH1	1.2482	6.424e-26
HOXB9	1.2478	3.3342e-32
AMOTL2	1.2477	1.8193e-28
EPAS1	1.2468	1.2118e-07
GOLGA1	1.2466	6.6334e-06
ATF4	1.2451	3.0477e-78
CCDC9	1.2437	4.2296e-08
PFKFB2	1.242	4.06e-08
IRGQ	1.2417	1.4516e-08
FADS3	1.2394	8.8134e-10
SLC39A13	1.237	1.0107e-06
PREPL	1.2363	8.9283e-15
ESRP1	1.236	1.4625e-05
PDE4DIP	1.2354	1.2293e-09
TCEA1	1.231	5.5481e-16
ABHD5	1.2305	9.9736e-05
SLC45A4	1.2304	9.2504e-06
H6PD	1.2303	2.4124e-06
SOWAHC	1.2299	1.3923e-06
MEF2D	1.2291	2.8082e-05
BET1L	1.2284	3.673e-11
C11orf54	1.2261	0.00028642
HACD2	1.2213	3.1517e-21
SLC7A1	1.2194	2.9773e-28
TULP3	1.2097	9.4191e-09
ZFAND3	1.2091	1.31e-10
MAPRE3	1.2081	5.2713e-05
ZNF83	1.2079	4.6913e-05
ELOVL7	1.2075	0.00023349
GDAP2	1.2067	0.00028009
PLPPR2	1.2063	0.00035159
WHAMM	1.206	0.00032404
MRPL55	1.2046	0.00016439
AC138969.2	1.2016	0.00018361
KCTD11	1.2004	6.068e-05
RIOK3	1.1957	3.8611e-12
CFAP36	1.192	7.1762e-05
ADCY7	1.1897	8.0776e-05
TACC2	1.1897	5.6987e-09
PSPH	1.1895	1.177e-08
INHBB	1.189	7.6577e-05
C6orf48	1.1888	1.441e-20
GOSR2	1.1875	1.2768e-08
C6orf62	1.1838	1.2772e-37
TRIM56	1.1838	1.7513e-14
PHF1	1.1818	1.8341e-06
SMAD4	1.1806	3.1141e-08
ZNF791	1.1795	2.983e-05
PRSS22	1.1787	1.0976e-16
KLHL5	1.176	1.1326e-05
CASP4	1.1721	1.0766e-05
SLC31A1	1.1713	1.3694e-11
PHYKPL	1.1688	6.9078e-07
KDM6B	1.1687	7.5345e-09
MXD4	1.1678	0.00030771
TPRA1	1.1678	8.9006e-09
CREB3	1.1665	1.2352e-10
COQ10B	1.1659	7.4211e-05
STAM2	1.165	3.728e-05
YIF1A	1.1645	2.4698e-11
OGT	1.1625	3.9667e-36
KIAA0040	1.1597	7.7358e-09
SLC25A36	1.1594	5.5595e-17
SRPRA	1.1588	8.5551e-32
NBR1	1.1578	5.189e-15
CLIC4	1.1569	3.5076e-30
EXT1	1.1555	1.398e-06
RNF187	1.1506	4.3279e-16
SEL1L3	1.1495	3.978e-26
AREG	1.1445	1.8241e-27
CSRP1	1.1422	1.6143e-19
ATF6	1.1413	1.6863e-10
SH3BP2	1.14	2.306e-10
SLC12A6	1.1387	0.00022041
SEC13	1.1342	1.208e-17
AARS	1.1339	4.3746e-25
ITGB6	1.1334	8.211e-05
UBC	1.13	8.1221e-61
ARFGAP1	1.1277	3.1199e-19
PLD3	1.1233	6.6355e-14
ICAM1	1.1217	0.00019835
SEC16A	1.118	5.5357e-33
EIF1	1.1174	1.4044e-35
PGPEP1	1.1169	7.1346e-07
TES	1.1128	2.4214e-12
SLC30A5	1.1127	3.6621e-07
MUS81	1.1127	1.0242e-05
GOLPH3L	1.1085	6.3483e-05
MARS	1.1075	1.1006e-28
NQO1	1.1058	1.6281e-38
TBC1D16	1.105	0.0001096
SOCS7	1.1048	2.5748e-09
NR1H2	1.1038	4.5176e-07
TMF1	1.1015	3.6649e-08
KLHDC10	1.1011	7.5808e-07
PSAT1	1.1009	5.0253e-25
GGCX	1.1008	9.7893e-06
NEAT1	1.1008	4.6866e-44
ASB1	1.0999	1.6621e-07
CALU	1.0989	5.8698e-40
JUN	1.0981	5.3316e-07
MGLL	1.0942	4.8356e-07
ZER1	1.0942	0.0001075
GPX8	1.0933	5.541e-05
TBC1D15	1.0892	8.1053e-07
ACBD3	1.0887	6.3755e-10
ARFGAP3	1.0884	0.00024793
TMEM39A	1.0883	2.8253e-07
PSAP	1.0877	1.5008e-40
SEC24A	1.0834	8.0455e-09
BOD1L1	1.0805	5.473e-09
DNTTIP1	1.0803	1.6572e-05
COPB2	1.0796	2.993e-33
RAB11FIP5	1.0789	0.00013044
COPG1	1.0724	2.9697e-24
DENND3	1.0721	0.00010771
DCUN1D3	1.0713	9.8427e-05
SRGAP1	1.0708	8.475e-06
KHNYN	1.0651	1.0458e-08
PNPLA2	1.0638	1.346e-11
TRIM25	1.0637	5.8277e-15
DNAJC10	1.0619	1.5275e-15
GZF1	1.0613	7.8234e-05
IRF7	1.0612	4.6771e-08
MAFG	1.0602	6.7808e-09
RECQL5	1.0572	0.00024265
TPRG1L	1.0563	4.8397e-06
SLC38A1	1.0561	1.074e-35
BICDL1	1.0513	0.00011333
CRELD1	1.0478	9.6138e-05
SMARCA2	1.0471	1.1831e-07
SELENOS	1.0466	5.3113e-05
ATG13	1.0425	3.3733e-07
NFE2L1	1.0424	4.5481e-27
MVD	1.0402	8.7068e-07
ABCD4	1.0398	0.00011852
GGT1	1.0364	5.6146e-08
COPB1	1.0364	1.2399e-19
MIB2	1.0353	2.52e-06
MED10	1.0352	5.3208e-07
MICAL2	1.035	1.9873e-13
MAGED2	1.0336	3.8347e-09
ZBTB21	1.0331	2.626e-06
GOSR1	1.0291	1.6756e-07
VPS53	1.0273	3.1361e-06
ZNF598	1.0272	4.6782e-15
GCAT	1.027	0.00022447
STX4	1.0268	1.315e-06
WWC2	1.0254	0.00035293
PMAIP1	1.0249	5.182e-07
EMP1	1.024	0.00012885
CELSR1	1.0206	1.4573e-09
SELENOK	1.0195	2.7036e-05
SUCO	1.0194	3.9047e-16
KRT18	1.0177	2.1635e-121
AAK1	1.0165	2.4836e-12
AKR1A1	1.0158	9.6965e-09
CBFA2T2	1.0127	6.5756e-05
LTB4R	1.0125	0.00012823
MLPH	1.0109	5.9026e-09
TRIM8	1.0101	2.6207e-08
MINDY2	1.0095	4.3258e-05
GALNT3	1.0088	3.5594e-10
PJA2	1.0084	2.9773e-13
YIPF3	1.0073	1.72e-08
RRBP1	1.0065	1.8223e-19
USP36	1.0057	4.0323e-11
SERPINE2	1.0053	2.2075e-06
HM13	1.0023	4.8128e-12
ZNF587	1.0016	0.00024968
IBTK	1.0013	4.7857e-10
CSE1L	-1.0002	8.3362e-13
COX6B1	-1.0004	6.769e-05
CD276	-1.003	1.4646e-05
CDK4	-1.0035	4.7241e-06
F3	-1.0059	4.4204e-05
GALNT6	-1.0098	1.2442e-05
CMTM6	-1.0133	8.5555e-10
NPM3	-1.0141	0.0003761
PRC1	-1.0147	7.0241e-07
MCCC2	-1.0162	8.0398e-06
MRPL20	-1.0174	0.0001743
RBM3	-1.0181	3.7188e-05
NOL11	-1.0181	4.8771e-05
ATP5F1	-1.0191	2.206e-08
TCF3	-1.0192	2.4339e-09
NCLN	-1.0221	4.4349e-09
SNHG1	-1.023	9.7356e-08
PODXL	-1.0261	2.0077e-07
NDC1	-1.0295	3.0441e-05
CARM1	-1.0295	8.378e-05
SNRPD3	-1.0298	1.5948e-07
CCT2	-1.0306	1.2249e-18
SOD1	-1.0307	2.8507e-09
LIG1	-1.0315	0.00027207
STIP1	-1.033	8.2673e-20
UBE2N	-1.0341	1.6723e-07
CACYBP	-1.0365	5.6071e-08
DKC1	-1.0392	3.1344e-09
SUPT16H	-1.0399	6.9154e-21
PKM	-1.0401	9.5977e-134
PARP1	-1.0419	1.2517e-17
TFAM	-1.0428	9.9079e-05
PLEKHJ1	-1.0456	0.00032584
DNMT1	-1.0467	1.2627e-16
DDX11	-1.0519	1.0595e-07
LBR	-1.053	2.1899e-07
PITX2	-1.0558	1.7335e-05
WDR3	-1.0585	6.066e-05
MAD2L1	-1.0601	1.63e-06
APEX1	-1.061	1.1906e-09
HMMR	-1.0649	3.9533e-05
INCENP	-1.0656	1.146e-05
FH	-1.0676	1.0103e-05
SLC4A2	-1.0677	1.6167e-10
DHX9	-1.0692	8.3459e-15
KIF11	-1.0703	2.5998e-07
SRSF7	-1.0736	3.6549e-12
TMPO	-1.0748	6.3684e-13
ATP5G1	-1.0751	2.0739e-05
PFKM	-1.076	3.9485e-06
CTDSPL	-1.0765	5.8418e-09
ATP8B1	-1.0802	0.00030463
B4GALT2	-1.0803	0.00017778
SF3B3	-1.0805	8.8148e-14
RNASEH2A	-1.0819	4.1522e-05
KCTD3	-1.0822	8.4686e-07
U2AF2	-1.0838	1.8894e-15
WDR5	-1.0854	5.1541e-06
PNPT1	-1.0856	9.7521e-08
SATB2	-1.0865	3.2263e-08
FOXA1	-1.0884	1.4113e-07
EMP2	-1.0894	0.00019822
GLB1L2	-1.0915	3.46e-05
CDC42BPG	-1.0933	1.8881e-07
TMEM52B	-1.0959	1.9614e-05
RBMX	-1.0988	3.0524e-12
RAN	-1.1024	3.3916e-34
UBE2C	-1.1059	1.3177e-07
KIF20B	-1.1066	3.2956e-07
UBTF	-1.1099	2.4804e-10
MARCKSL1	-1.1101	2.1724e-11
NIP7	-1.111	4.3163e-05
SMC4	-1.1114	3.5927e-11
SYNCRIP	-1.112	5.1145e-20
CALM3	-1.1133	2.8352e-13
RRP1	-1.1159	1.8776e-05
NCAPG2	-1.1165	8.831e-11
NCAPD2	-1.1166	9.9653e-16
UTP4	-1.1181	1.5784e-06
EIF5A	-1.1186	4.5041e-29
KNL1	-1.1188	3.7878e-05
EZH2	-1.1203	0.00031786
TNNC1	-1.121	1.7432e-05
ZMYND19	-1.1238	0.00027457
PRKDC	-1.1239	1.1895e-35
PBK	-1.1242	9.0546e-06
WDHD1	-1.1248	7.2365e-05
COLGALT1	-1.1269	5.6075e-14
GALNT7	-1.1276	3.3474e-06
NUSAP1	-1.1281	2.2006e-07
TIMM13	-1.1293	2.1262e-05
TACC3	-1.1294	4.3896e-11
TSPAN8	-1.1299	3.0599e-06
CD44	-1.1301	2.4548e-05
HOXB-AS3	-1.1305	1.6876e-06
HSP90AA1	-1.1315	4.0086e-163
RRM1	-1.1328	4.5269e-15
PTTG1	-1.1357	3.942e-05
HNRNPAB	-1.1366	2.7033e-24
PRMT1	-1.1417	1.6632e-15
PHB	-1.1445	3.4561e-09
EFHD2	-1.1451	8.0553e-11
HDHD5	-1.1463	3.2861e-05
HSPA8	-1.1477	2.2378e-113
DHCR24	-1.15	9.2296e-21
NET1	-1.1501	2.6155e-08
KAT2A	-1.1514	8.1117e-05
TRIP13	-1.154	8.0186e-06
CDH24	-1.1603	0.00032388
IPO5	-1.165	3.1138e-24
JPT1	-1.1651	3.0296e-10
SELENOW	-1.1652	7.5045e-06
POLD2	-1.1656	1.8771e-12
SCARB1	-1.1676	0.00012603
DDX54	-1.1688	5.7669e-09
CCNA2	-1.1704	3.1832e-08
CHD3	-1.1708	7.6324e-12
ATP5D	-1.1712	2.4894e-07
CDK1	-1.1718	1.1177e-08
GPD2	-1.1732	0.00026537
FAM84A	-1.1742	0.00033498
DHFR	-1.1762	3.7415e-16
KANK2	-1.1789	5.2723e-06
HOXB3	-1.1796	4.0719e-13
PAXX	-1.18	0.00019229
LINC02086	-1.1812	8.183e-06
SACS	-1.1842	3.0535e-05
PDE12	-1.1845	4.9533e-05
TRAP1	-1.1863	1.1152e-06
SPAG5	-1.1901	8.2112e-07
ST14	-1.1903	1.2316e-31
USP13	-1.1916	0.00029249
DLGAP5	-1.1928	1.3777e-05
FANCG	-1.193	0.00018781
ACACA	-1.1942	5.4399e-10
KIFC1	-1.1967	3.6785e-07
WEE1	-1.2015	1.8103e-07
NEK6	-1.2041	0.00017488
TOP2A	-1.205	4.0981e-39
COA7	-1.2065	0.0001004
H2AFX	-1.2086	1.555e-12
TBC1D4	-1.2094	2.6024e-05
GTF3A	-1.2098	1.6964e-05
CD24	-1.2109	1.8356e-12
POLE	-1.2141	1.7832e-09
TWISTNB	-1.2208	0.0001319
FOXM1	-1.2248	3.0034e-07
SKA2	-1.2269	3.8655e-05
TUBB	-1.2272	7.9269e-50
RFC5	-1.2283	9.3029e-05
SMC2	-1.2286	6.4549e-12
NCAPD3	-1.2292	2.7313e-09
POLD1	-1.2295	2.5653e-08
KDM1A	-1.2327	2.9478e-12
CENPE	-1.2388	0.00036084
ANAPC7	-1.2406	1.0589e-05
RUVBL1	-1.2469	2.657e-08
ANLN	-1.247	1.879e-15
ITPR2	-1.2508	0.00023006
FANCD2	-1.2536	2.7936e-05
SPR	-1.2573	5.3388e-05
HRAS	-1.2574	1.3748e-06
CBX3	-1.2596	1.6081e-23
LYAR	-1.2616	2.3676e-05
CHML	-1.2633	1.1289e-10
MSH2	-1.2634	3.5775e-13
ARMC6	-1.2654	0.0003281
AMD1	-1.2659	2.7288e-13
MRPS34	-1.2676	2.9391e-09
RFC3	-1.2685	0.00012517
FKBP4	-1.2699	3.7627e-09
ENO1	-1.2713	2.7633e-152
ANP32A	-1.2725	1.1867e-20
SUMO2	-1.2734	2.2233e-13
NASP	-1.2737	4.4116e-18
SRSF2	-1.2779	9.2772e-10
ASPM	-1.2836	6.2514e-09
PPP1R14B	-1.2838	3.5192e-13
IPMK	-1.2856	0.0002717
ECT2	-1.2869	1.1834e-18
TIMELESS	-1.2899	8.7598e-10
EHMT2	-1.2912	2.0348e-07
DBI	-1.2959	2.5854e-06
BUB1B	-1.305	7.9772e-08
GNE	-1.3072	1.2486e-05
ACAA2	-1.3105	4.3783e-12
LSS	-1.3118	4.7912e-07
SNRPF	-1.3125	6.2879e-08
CDT1	-1.3132	7.4193e-05
MEX3D	-1.3201	3.191e-06
OAS3	-1.3204	1.8408e-14
PSPC1	-1.3213	5.673e-08
TUBA1B	-1.3218	4.9574e-17
TMEM200A	-1.322	1.7807e-08
PPIF	-1.3234	1.6708e-11
GINS1	-1.3237	8.0643e-06
STMN1	-1.3238	8.6782e-12
POLR1A	-1.3246	6.4558e-13
URB2	-1.3267	0.00019972
SNRPD1	-1.3267	1.8325e-07
TPM1	-1.3285	9.7602e-14
IFITM2	-1.3325	1.772e-05
EXO1	-1.3354	4.5948e-05
CCNB1	-1.3359	5.6857e-18
SHMT1	-1.3428	3.9124e-07
KPNA2	-1.3448	1.485e-23
POLA1	-1.3483	0.00015792
SNRPG	-1.3499	4.0697e-12
HMGB3	-1.3502	4.5758e-09
DTL	-1.352	8.6309e-05
CDC20	-1.3532	3.9918e-23
CDCA3	-1.3558	7.8782e-05
PA2G4	-1.3564	4.5532e-12
MTATP6P1	-1.3581	8.2407e-06
GTSE1	-1.3599	7.4218e-08
FANCA	-1.3623	6.9858e-05
SLC7A8	-1.3679	1.9017e-11
BAHCC1	-1.3689	3.4009e-05
ATAD2	-1.3716	3.9936e-16
NETO2	-1.3738	3.0719e-05
MAN1A1	-1.3741	6.1392e-11
IGFBP2	-1.3743	1.3216e-05
LDHB	-1.3749	1.0407e-65
SERBP1	-1.3762	2.0988e-45
CS	-1.3774	9.4464e-16
ANP32E	-1.384	2.0545e-10
GPATCH4	-1.3854	2.4733e-07
TRMT10C	-1.3867	0.00020349
ARHGDIA	-1.3874	2.5257e-13
PLK1	-1.3891	6.7652e-08
TELO2	-1.4004	3.0507e-10
CLSPN	-1.4005	4.465e-07
CDCA2	-1.4014	1.7813e-06
PPFIBP2	-1.4037	2.3199e-05
SNHG12	-1.4136	0.00017652
PLK4	-1.416	5.2941e-06
DOCK8	-1.4171	7.9541e-05
EPHB2	-1.418	4.0202e-06
HOXB4	-1.4193	9.3281e-06
PRDX2	-1.423	4.8186e-11
DUT	-1.4246	1.791e-06
LARGE2	-1.4311	0.00038186
COX7B	-1.4377	2.6214e-05
CISD3	-1.4377	5.6783e-05
GPI	-1.4388	5.4263e-27
MKI67	-1.4389	3.0615e-40
PGAM1	-1.441	4.8026e-50
BID	-1.4415	0.00034209
ADGRA3	-1.4435	5.5304e-06
CITED2	-1.4438	8.1511e-11
SKA3	-1.4456	1.0316e-05
LAD1	-1.4498	6.4799e-12
CENPF	-1.4559	1.4594e-22
HMGB1	-1.4559	8.5218e-78
CBX2	-1.456	4.5115e-05
TTF2	-1.4621	1.2321e-07
MRPL16	-1.4626	1.8246e-07
EXOSC2	-1.4629	1.0203e-05
MTHFD1	-1.4648	4.9522e-14
FBXO5	-1.4654	0.00029085
MCM5	-1.467	2.5478e-16
CDKN3	-1.4684	1.592e-06
DPYSL3	-1.4684	2.9933e-08
PUS7	-1.4688	4.6719e-05
TK1	-1.4688	3.2341e-22
CORO1A	-1.4692	6.9216e-05
KITLG	-1.4706	3.1394e-07
TBCD	-1.4709	2.3691e-07
TCOF1	-1.4732	2.325e-23
TTLL12	-1.4776	9.7526e-15
PKMYT1	-1.4807	5.0711e-08
PYCR3	-1.4828	9.8115e-05
NCAPH	-1.4829	6.9719e-08
ISM1	-1.4863	0.00035265
APRT	-1.4871	1.0952e-10
KIAA1524	-1.4883	8.5987e-07
CLN6	-1.4912	1.9118e-05
NCL	-1.4928	2.2056e-121
PRSS23	-1.494	3.0463e-27
HPRT1	-1.499	1.9373e-05
CCNF	-1.505	8.3473e-06
CHAF1A	-1.5057	1.2773e-08
ATP5G3	-1.5103	7.6191e-17
C1QBP	-1.5106	6.9214e-21
HGH1	-1.512	0.00018554
BIRC5	-1.5146	4.2234e-13
RRP15	-1.5158	7.0617e-05
C20orf27	-1.5178	1.406e-05
ACAA1	-1.5211	4.7715e-08
HOTTIP	-1.5224	2.6909e-07
ESPL1	-1.5281	5.7778e-09
MCM7	-1.5325	1.5255e-37
HMGA2	-1.5344	5.6517e-06
PCNA	-1.5361	6.0007e-24
NBEAL2	-1.5362	8.2643e-14
SEMA3F	-1.5402	9.9348e-07
DANCR	-1.5477	2.181e-06
SLC6A20	-1.5482	3.0991e-05
POLQ	-1.5509	2.5364e-07
TIMM8B	-1.5538	0.00024064
CHAF1B	-1.5632	2.5598e-05
CTPS1	-1.5672	1.1402e-10
UNG	-1.5687	3.1848e-08
SLC44A2	-1.5693	3.7664e-13
RANBP1	-1.5724	6.1136e-23
CDC7	-1.58	4.3081e-06
FOXRED2	-1.5816	1.3934e-05
EBPL	-1.5905	2.226e-07
MALL	-1.5926	2.3961e-08
PPIA	-1.5932	3.3622e-91
TUBA4A	-1.5948	6.33e-13
CPOX	-1.5953	7.5622e-28
TYMS	-1.596	0.00019127
AKAP1	-1.5972	2.4312e-07
BAG1	-1.6025	4.6201e-07
PTDSS1	-1.6041	5.1108e-10
PEBP1	-1.6077	1.3708e-25
NCAPG	-1.612	2.3265e-07
LMNB2	-1.6193	5.6231e-62
SIGMAR1	-1.6203	7.9545e-16
E2F1	-1.6217	8.1739e-07
KIF18B	-1.6237	5.0223e-11
CXCL5	-1.6304	9.316e-25
LEF1	-1.6321	7.3347e-05
TMEM109	-1.6363	1.626e-06
ORC1	-1.6369	5.3476e-07
TFAP4	-1.637	9.9628e-05
BRI3BP	-1.6406	2.8295e-08
TMEM14A	-1.6461	1.6126e-05
UGT8	-1.6464	1.4432e-05
MCM3	-1.6505	1.9675e-26
TCF19	-1.6516	1.44e-05
SLC19A1	-1.659	2.8345e-05
SORD	-1.6609	0.00013738
ZWINT	-1.663	9.0892e-14
RRS1	-1.6662	2.1538e-05
PFAS	-1.6683	3.2913e-09
GEMIN4	-1.6689	7.6403e-10
TNS3	-1.6728	8.2984e-18
ASF1B	-1.6742	2.7795e-09
TONSL	-1.6771	6.444e-12
RBL1	-1.6778	8.3463e-05
LRRC37A4P	-1.6801	1.8843e-08
MYBL2	-1.6887	3.566e-09
DHX37	-1.6961	1.0886e-07
BAZ1A	-1.7171	1.6082e-08
CYB5A	-1.7223	1.4018e-07
CDC25A	-1.7306	1.2969e-09
SNRNP25	-1.7363	2.4464e-05
SPTBN2	-1.7438	2.2348e-06
MRTO4	-1.7457	1.4434e-12
MCM2	-1.7465	1.8513e-30
TPI1	-1.747	3.9742e-86
CCDC86	-1.7531	9.7958e-06
C2orf54	-1.763	5.3274e-06
DNA2	-1.7632	7.5666e-05
PAICS	-1.7667	1.8353e-39
FKBP5	-1.7677	2.9344e-06
HOXA10	-1.7874	0.00022251
PERP	-1.7885	2.0348e-144
NOP56	-1.7891	8.9183e-31
SLC29A1	-1.7954	1.4422e-11
POP1	-1.8	0.00017417
PODXL2	-1.8062	2.3094e-08
AXIN2	-1.8078	5.1835e-34
CDCA4	-1.8098	5.4923e-06
CENPM	-1.8118	9.5966e-06
SBSPON	-1.8145	1.9179e-05
UTP20	-1.8328	2.6647e-11
NAA38	-1.8402	3.519e-05
GRHL3	-1.842	2.0895e-06
SKP2	-1.8427	5.4204e-08
MT-ND4L	-1.8461	2.0959e-34
RRM2	-1.8608	1.6003e-20
FAM83D	-1.8692	1.5167e-10
BZW2	-1.8801	3.4219e-12
JAG2	-1.8806	2.7726e-18
ALDH1B1	-1.8842	5.2506e-17
TMEM201	-1.898	8.7718e-06
PTMA	-1.9055	6.6875e-190
FAM198B	-1.9166	6.1237e-10
HSPB1	-1.9194	2.8911e-67
CD320	-1.9269	3.4521e-08
LMNB1	-1.9284	4.8021e-22
MCM4	-1.936	3.2023e-51
MT-CO3	-1.9489	2.6893e-187
KCNV1	-1.9689	0.00012103
ID2	-1.9823	3.7967e-19
SLC39A10	-2.0028	1.9809e-05
SAMD1	-2.0132	2.1548e-08
GINS2	-2.0137	2.4454e-08
HELLS	-2.0175	2.7706e-14
KIF20A	-2.0208	6.0275e-14
OLFML3	-2.0389	6.6175e-05
MCM10	-2.0441	3.832e-10
POLR2L	-2.0451	4.2395e-25
SEMA3C	-2.0705	5.5996e-05
SOX4	-2.097	6.5119e-26
HOXA13	-2.0979	7.4163e-13
E2F8	-2.1653	4.1881e-05
TMEM131L	-2.1682	2.1823e-06
CDX2	-2.1683	6.1987e-17
MT-ND4	-2.1769	0
GEMIN5	-2.179	6.937e-12
CFTR	-2.1845	0.00015561
FABP5	-2.2032	8.8156e-09
DCTPP1	-2.2174	5.0701e-09
ERCC6L	-2.2359	1.3178e-05
NMU	-2.2622	2.4823e-05
PLOD2	-2.2813	8.9249e-18
BMP4	-2.2821	2.5125e-116
ARRB1	-2.2945	2.7434e-06
MT-ND1	-2.295	3.0597e-240
KIT	-2.3517	1.0269e-22
CEMIP	-2.3589	1.4837e-29
SYTL2	-2.366	2.8842e-11
PCLAF	-2.3764	1.5788e-05
MTND2P28	-2.4051	4.1032e-06
UHRF1	-2.4306	1.1653e-39
LDHA	-2.4339	2.1528e-229
NME1	-2.4364	4.6904e-06
TRERF1	-2.4513	2.9633e-05
SEMA3A	-2.4629	6.9377e-07
TMEM97	-2.4637	2.6118e-08
FAM111B	-2.464	1.817e-19
MT-TP	-2.4768	2.7966e-10
MT-ND2	-2.4995	4.0665e-292
PRR15L	-2.5173	0.00015503
CENPX	-2.5177	3.2882e-12
MT-ATP6	-2.5376	1.383e-182
TNFRSF19	-2.5488	1.5271e-09
MTCO1P12	-2.5903	1.025e-08
MT-CO1	-2.5929	0
SYT12	-2.7747	0.00014725
MT-CYB	-2.8029	0
LRRC45	-2.8333	9.8887e-09
CDCA7	-2.838	1.5235e-14
ASCL2	-2.9099	1.8182e-34
SNHG4	-2.9687	2.2192e-05
IL33	-3.0009	1.1927e-05
MT-ND5	-3.0095	0
SLC12A2	-3.0455	4.1321e-108
EPN3	-3.3938	0.00029664
HPGD	-3.4872	4.7432e-07
CLDN2	-3.5928	8.5289e-10
BCL2L15	-3.6048	1.3699e-07
TAGLN2	-3.6431	6.3709e-41
MT-ND3	-3.9597	2.0908e-230
MT-CO2	-4.0814	0
LGR5	-4.3823	2.6559e-22
MT-ND6	-4.696	0
PCP4	-4.7982	0.00018814
MYB	-5.0907	8.8539e-09
RBBP8NL	-5.3971	0.00029808
