# Supplementary material for: An Integrated Bioinformatics Analysis Repurposes an Antihelminthic Drug Niclosamide for Treating HMGA2-Overexpressing Human Colorectal Cancer
Source: Cancers (Basel). 2019 Oct 2;11(10):1482. doi: 10.3390/cancers11101482 (PMC6826424; doi:10.3390/cancers11101482)
Supplement: Supplementary file 1 [file cancers-11-01482-s001.zip › cancers-595132-suppl/Table S5.xlsx]

## Sheet: NGS-niclosamide-HMGA2
Table S5. RNA sequencing for niclosamide-treated DLD-1-HMGA2 cells.
Gene name	log2.Fold_change.	p-value
NLRP1	8.4173	1.1051e-05
MUC4	5.772	6.8145e-08
TMEM154	5.6746	1.6737e-10
S100P	5.5312	6.9849e-75
NPHS1	5.5205	1.8739e-05
TFF2	5.3761	4.8061e-05
FOSB	5.3393	4.0267e-15
KRT16	5.3099	3.7645e-17
DMGDH	4.511	1.5301e-05
LCN2	4.2483	2.3619e-100
LURAP1L	4.2156	1.8997e-06
AC135782.1	4.2062	6.736e-06
LAMP3	4.0656	6.5469e-25
FAM129A	4.026	1.1949e-54
HERPUD1	4.0054	5.4833e-190
ATF3	3.9592	9.3905e-42
PEAR1	3.9531	0.00035391
NR4A3	3.7697	1.3529e-06
SLC2A10	3.6563	3.1689e-12
CDKN2B	3.5404	4.88e-05
DDIT3	3.4605	1.3894e-19
SLC16A8	3.3937	1.8759e-07
DDIT4	3.3361	3.7735e-51
SLPI	3.3118	2.0538e-09
PPP2R5B	3.3065	2.0089e-20
HSPA5	3.3009	0
CACNA2D2	3.2392	4.2424e-05
CHAC1	3.2386	7.1238e-33
SDCBP2	3.1684	5.7532e-06
EGR3	3.1547	0.00055769
ISG20	3.1109	2.5173e-05
SNPH	3.0508	2.1447e-09
STK32A	3.0433	1.4423e-07
WIPI1	3.0329	6.1429e-14
SESN2	3.0196	9.5555e-40
HBP1	2.9801	5.1816e-15
TMPRSS3	2.964	1.0954e-05
PNPLA8	2.9593	6.5332e-36
ATP2C2	2.9505	1.0008e-48
AHNAK2	2.9428	3.2062e-12
KLHL28	2.9301	2.4943e-13
CDKN1A	2.9298	3.3846e-31
EML6	2.9285	4.7491e-11
KLHL24	2.9269	1.0108e-10
FAM227A	2.8959	0.00026976
BAIAP2L2	2.8766	0.000107
HBEGF	2.8636	1.5083e-09
PPP1R15A	2.8461	1.4316e-98
MXD1	2.8425	2.1541e-31
SELENOM	2.8355	1.0103e-05
MAP1LC3B	2.8175	5.3811e-63
MT-RNR1	2.815	6.2666e-279
SLC7A11	2.8116	3.7853e-29
CALCOCO1	2.803	7.9675e-24
KCNK6	2.7961	1.7574e-07
CBLB	2.7733	6.2414e-07
RPLP0P2	2.7598	8.7726e-06
FAM222A-AS1	2.7131	0.0004422
SLC16A4	2.7111	2.9001e-07
JMY	2.7027	5.9401e-28
MIGA1	2.6952	2.2181e-27
OSGIN1	2.6896	1.8696e-09
SYTL1	2.6841	2.2789e-15
PRSS1	2.6797	3.163e-05
PDE2A	2.6734	1.0449e-20
ANKRD42	2.6645	1.0057e-12
TP53INP2	2.652	7.7285e-09
RPS10P7	2.6105	4.1451e-05
SYNE1	2.6009	8.1645e-07
KIAA0513	2.5983	3.9239e-08
NCKAP5L	2.5965	9.8743e-07
FBLIM1	2.5783	1.8846e-20
SLC6A9	2.5776	1.9978e-19
GPR1	2.5706	4.0524e-07
SMOX	2.5547	1.3453e-10
PPARA	2.5432	4.0618e-10
NR4A2	2.5303	0.00033957
YPEL5	2.5286	1.668e-16
GOLT1B	2.5172	4.7197e-48
UPP1	2.4644	8.0157e-30
MT-RNR2	2.458	0
VLDLR	2.4478	2.3602e-14
DUSP5	2.4469	2.4493e-54
SLC22A15	2.421	1.0626e-09
FAM83E	2.404	3.9015e-12
CREBRF	2.4017	2.2186e-05
DIABLO	2.3987	0.000384
ARF4	2.3981	0
ERLEC1	2.3977	2.6424e-49
TAF13	2.3925	1.4357e-32
DUSP1	2.3912	8.3231e-09
ZNF204P	2.3898	1.5648e-08
IRS2	2.3745	3.4379e-08
FBXO8	2.3708	1.9638e-07
MCTP1	2.3685	8.0974e-07
HIST1H2AC	2.368	2.3773e-05
RPS6KC1	2.3649	6.3763e-17
DNAJB9	2.3635	2.9807e-10
ANGPTL4	2.3517	0.00020439
SERPINA1	2.3395	0.00030486
YIPF2	2.3342	8.9195e-34
PHYHD1	2.3312	3.5592e-05
MAFF	2.3217	5.3445e-15
RILPL2	2.3144	6.4289e-08
FAM214B	2.3142	4.6866e-05
CYLD	2.3081	1.1529e-17
COG6	2.2927	5.6768e-30
RNF39	2.2853	5.3844e-07
ZSWIM8	2.2779	8.848e-27
GFPT1	2.2749	3.6949e-138
AP5Z1	2.2544	8.8976e-26
ZBTB41	2.251	2.731e-14
ULBP1	2.2484	5.458e-05
LAMA1	2.2442	0.00017601
ISL2	2.2368	0.00017285
BTBD19	2.2334	0.00054692
MIR22HG	2.2234	1.9203e-07
AC005261.2	2.2172	2.1718e-08
CTAGE5	2.2127	1.7212e-20
CRIPT	2.1927	9.8057e-16
GDAP2	2.1893	5.474e-14
MPC1	2.1854	2.8181e-16
COQ10B	2.1713	5.1284e-13
SPTY2D1	2.1636	6.0664e-16
ZCCHC24	2.1611	1.6094e-06
GPSM1	2.1554	6.0078e-09
NPRL2	2.1533	3.4507e-09
NATD1	2.1523	0.00050195
PIGA	2.1512	6.8954e-12
PIKFYVE	2.1508	4.5204e-29
BLZF1	2.1379	6.7981e-26
ARHGEF2	2.1365	3.2821e-21
CORO2B	2.1348	0.00042649
PRSS8	2.1328	5.7978e-21
SERPINB8	2.1304	8.7069e-10
ABTB1	2.1282	0.00015682
HSPA13	2.1263	1.0377e-29
CEP70	2.1202	6.3972e-15
KMT5C	2.1201	1.0296e-13
FMN1	2.118	3.0264e-10
TMC4	2.108	6.9492e-13
PLXNB3	2.108	6.8466e-05
STAT2	2.1026	1.3737e-29
SEZ6L2	2.0902	1.0436e-06
PRNP	2.09	6.9071e-71
BTG1	2.0731	1.362e-11
PANX2	2.0727	3.765e-07
CPEB4	2.0685	3.4104e-10
DNAL1	2.0641	3.8153e-07
ANKRA2	2.0595	0.00034373
SEC22B	2.0587	5.0598e-80
TMEM41B	2.0563	7.5757e-46
EIF2AK3	2.0503	4.9519e-12
CIR1	2.0486	5.3636e-10
NAMPT	2.0461	3.8769e-96
MFSD2A	2.0436	1.8067e-15
IFT20	2.0424	4.5595e-07
TUBE1	2.0384	1.7719e-08
CEBPB	2.0261	8.6909e-17
KLC4	2.0144	3.9158e-07
RRP12	2.01	1.0938e-48
SEL1L	2.0063	1.8421e-34
SOS2	2.0021	2.6205e-06
GDF15	1.9985	9.822e-78
FAM214A	1.9896	1.1633e-07
HEATR5A	1.9891	2.9479e-05
ESCO1	1.9758	1.0617e-11
AL157392.3	1.9711	0.00014014
LAT2	1.9601	0.00022557
SRMS	1.9583	0.00016002
TPRG1L	1.9569	5.6926e-18
CLIP4	1.9471	0.00030598
TNFRSF10B	1.9394	4.3286e-67
TRPM2-AS	1.9326	8.2156e-05
CLDN15	1.9319	2.1277e-06
SLC35E1	1.9307	1.7729e-25
CCDC149	1.928	3.2691e-05
APBB3	1.9258	2.4832e-07
DNAJB2	1.9217	1.7868e-13
CLIP2	1.9152	2.6867e-08
IL17RC	1.9135	2.1343e-09
EBLN3P	1.9115	1.1408e-24
FAM107B	1.9112	1.3216e-05
ZNF140	1.9093	3.6019e-08
ZER1	1.9045	4.0278e-11
CALCOCO2	1.9004	1.2788e-28
SH3TC1	1.8986	0.00038404
PNRC1	1.8968	7.5054e-06
VEGFA	1.8904	2.135e-39
FTL	1.8865	2.1186e-158
SWI5	1.8854	2.5908e-05
ULK1	1.8836	2.1018e-15
FAM212B	1.8832	0.00011395
GSDMB	1.8778	1.6917e-10
C9orf72	1.876	3.1865e-08
DNAJC3	1.8751	3.0848e-24
GK	1.8747	2.0514e-05
NR1H2	1.8746	1.7033e-15
SPATA2	1.873	2.5784e-07
TMEM104	1.872	2.4983e-09
LZTFL1	1.8693	2.3235e-05
PJA2	1.8654	7.3039e-36
TBC1D23	1.8651	1.7379e-18
RSPH3	1.8506	1.0146e-05
NOCT	1.8466	1.4588e-05
ZNF460	1.846	0.00012531
TMF1	1.8432	9.9426e-20
NEU1	1.8411	9.6981e-10
ZFAND2A	1.8387	1.4768e-06
LINC00888	1.8381	7.6096e-08
RNMT	1.8373	4.478e-22
APBA3	1.832	4.3446e-11
GOLGB1	1.8315	2.5923e-46
FLYWCH1	1.8293	1.1605e-19
TBC1D15	1.8293	2.1378e-17
GOT1	1.8232	7.46e-40
NME7	1.823	3.1937e-07
DNAJC4	1.8228	0.00048517
SLC31A1	1.8208	1.9395e-36
ATG13	1.8192	7.306e-17
WDR45	1.8181	3.2382e-10
NDEL1	1.8175	4.0808e-19
AL390719.1	1.815	1.819e-06
GOLGA2	1.811	8.5619e-48
XPOT	1.8082	2.3789e-68
IRGQ	1.8071	1.9492e-19
CARS	1.8055	1.6509e-29
DHDDS	1.8038	3.9153e-22
UFM1	1.8007	3.9344e-30
SPSB1	1.7979	7.7145e-05
GPR107	1.797	2.494e-47
KDELR3	1.795	1.8241e-17
AC141586.1	1.794	1.0185e-06
ZFYVE1	1.7939	7.0162e-05
EVI5L	1.7935	4.4442e-07
MYO7A	1.7846	0.00056982
PLPPR2	1.7838	1.6873e-06
UBN2	1.7837	6.254e-11
NKAP	1.7833	4.4765e-06
SOWAHC	1.7833	1.7896e-10
GADD45A	1.7817	6.1893e-20
SGTB	1.7804	3.1119e-05
MAP2	1.7781	1.8614e-06
DNAJC25	1.7773	4.6893e-05
KLHDC10	1.7733	1.5966e-18
VPS53	1.7717	2.5215e-19
GCC1	1.7704	9.7365e-16
YIPF5	1.7661	7.3171e-20
SERP1	1.7623	3.7402e-77
AC060780.1	1.7514	9.29e-05
SCNM1	1.7482	3.4622e-10
PHF1	1.7479	3.8018e-10
ELL2	1.7457	1.0896e-09
GBP3	1.7455	4.335e-09
COL16A1	1.7445	4.9749e-05
CFAP36	1.7435	1.1069e-10
GOLPH3L	1.741	8.8537e-10
RIOK3	1.7395	1.2312e-25
ATF6	1.7372	1.5862e-23
SQSTM1	1.7366	3.9817e-60
SLC30A7	1.7361	6.3041e-15
ERN1	1.735	4.5118e-10
ATG101	1.7346	1.5575e-14
COG3	1.7267	1.4615e-14
CHMP1B	1.7262	1.7401e-05
ISG15	1.7259	1.3071e-21
LINC00205	1.7246	0.0003295
LTN1	1.7199	2.6888e-20
SRP54	1.7121	1.4497e-28
CREB3	1.7113	9.1126e-28
ETV5	1.7112	3.3504e-11
KLF13	1.7102	7.4592e-16
SEC24D	1.7079	2.7724e-21
ALAS1	1.7066	1.3666e-18
ABCC3	1.7042	1.7595e-15
NBR1	1.7039	4.0802e-27
DCUN1D3	1.6973	5.3833e-10
MT2A	1.6972	7.6175e-51
GZF1	1.6966	4.6584e-11
APOL6	1.6951	2.4938e-10
PDCD4	1.694	6.0195e-12
FUT1	1.6932	7.9634e-07
AFTPH	1.6908	2.2809e-24
SMIM14	1.6837	9.0519e-23
COG5	1.6835	4.0618e-15
ZNF791	1.6807	5.3002e-08
BNIP3L	1.6804	1.3196e-25
TOX4	1.6796	2.2761e-23
PPP1R11	1.6767	9.6832e-21
SEC24A	1.6747	3.7666e-22
PLPP5	1.6725	1.2658e-08
TXNL4B	1.6719	2.3292e-05
RELB	1.6711	3.4598e-06
ZNF275	1.67	3.8119e-08
IKBIP	1.6684	5.5642e-06
CDK7	1.6677	1.6249e-14
INPP5K	1.6672	1.0227e-07
KDM6B	1.6648	4.4421e-15
DNASE2	1.6636	6.8746e-09
MXD4	1.6598	1.6357e-07
NFKB2	1.6596	5.2897e-23
DERL1	1.657	4.2831e-16
LRRC8A	1.656	1.7069e-20
GTPBP2	1.6541	4.9193e-29
CLDN12	1.6497	4.8771e-10
BICDL1	1.6493	4.1909e-07
LAMTOR3	1.6483	7.9588e-10
STX4	1.6407	1.0229e-13
LRIF1	1.6406	3.2422e-05
RAB33B	1.6401	1.5434e-05
PREPL	1.6363	2.1334e-28
PNPLA2	1.6354	1.3563e-21
PPARD	1.6327	4.9223e-13
GLRX	1.6314	1.895e-17
RAB18	1.6308	2.0875e-21
LINC00963	1.6278	0.00048529
ETV3	1.627	6.9375e-13
SUSD6	1.626	1.4912e-06
ZBTB18	1.6223	1.7164e-06
BOD1L1	1.621	5.8471e-19
HID1	1.6204	6.5834e-08
MOSPD2	1.6198	1.3002e-08
TBC1D17	1.6191	1.3202e-06
DNAJB4	1.6168	2.6245e-06
SYVN1	1.6152	2.0258e-22
GPAT3	1.6145	1.376e-11
C2CD2L	1.6144	2.5692e-09
WHRN	1.6136	2.4685e-05
TMEM208	1.6136	2.5784e-13
MIB2	1.6117	8.8115e-13
HYOU1	1.6095	1.0938e-76
RRM2B	1.6091	8.3879e-12
CBX4	1.6091	2.2894e-23
SLC44A4	1.6091	0.00043785
ETS1	1.6089	0.00011502
SMCR8	1.6032	4.4244e-18
HLA-B	1.5981	3.9816e-10
PLAUR	1.594	7.2809e-10
LONRF1	1.5928	1.2194e-05
SEMA3B	1.5905	2.7977e-34
ZSWIM4	1.5866	7.5477e-05
INSIG2	1.5843	1.6825e-07
BCL10	1.5832	9.0275e-07
EPAS1	1.5829	1.3266e-07
TRIM38	1.5773	2.4192e-05
CHKA	1.5764	2.1619e-06
PER1	1.576	3.2358e-07
NRBF2	1.5756	1.5171e-07
OSTM1	1.575	1.1362e-06
SECISBP2L	1.5732	1.6992e-06
SEC31A	1.5714	7.7929e-08
WARS	1.569	3.5951e-35
PRSS22	1.568	2.207e-20
TMEM263	1.5678	1.4236e-18
FAM114A1	1.5674	7.5302e-07
WBP2	1.5666	3.1175e-18
APOL2	1.5664	9.1409e-14
ARFGEF3	1.5656	1.0609e-11
BHLHE40	1.5634	2.8428e-06
ZBTB43	1.5627	3.8739e-06
MPZL3	1.5622	2.9079e-06
FAM8A1	1.562	3.4016e-15
ARL1	1.5616	2.3427e-23
TOM1	1.5609	1.2836e-10
XBP1	1.5582	1.2355e-23
PDE9A	1.5477	0.00052997
POFUT2	1.5439	1.0221e-12
MEF2D	1.5436	1.1784e-06
SAR1B	1.5436	2.9949e-16
PGPEP1	1.5434	1.3003e-14
FAM160A2	1.5425	2.5932e-12
GARS	1.5412	1.4891e-48
MEX3C	1.5411	4.8752e-14
CCDC174	1.5402	3.1303e-05
MAGED2	1.5397	1.2811e-18
LRP10	1.5396	1.0164e-30
SLC9A1	1.5387	8.3777e-18
ARL5B	1.5376	3.1813e-21
MEGF6	1.5368	2.6347e-05
GOLGA3	1.5327	6.2716e-61
ZNF26	1.5315	7.8623e-06
NDRG1	1.5308	7.2003e-12
CLCN6	1.5296	4.5611e-08
DAPK3	1.5286	1.4919e-26
AHCYL2	1.5277	2.4266e-05
CRELD1	1.5268	9.9227e-08
CCDC186	1.5267	4.0992e-15
KLHDC2	1.5245	4.7593e-05
MINDY2	1.5242	1.4325e-09
NCDN	1.524	1.4315e-14
SEC16A	1.5216	4.7846e-60
ZSCAN30	1.5202	0.00014152
SCFD2	1.5162	1.8799e-05
UBC	1.5151	7.1971e-104
PTK2B	1.5139	0.00025932
TM9SF2	1.5075	1.2624e-47
ZCCHC7	1.5069	5.5702e-07
COPA	1.5059	1.4051e-81
TULP3	1.5057	5.6492e-13
DNAJC10	1.5042	4.467e-38
PGM3	1.5029	4.3062e-16
AGO3	1.499	4.3809e-09
ALG2	1.4984	7.5444e-09
ZFAND3	1.4968	9.5913e-14
AP1AR	1.4967	6.0352e-11
ZBED3	1.4949	0.00019399
ZNF707	1.4942	7.4509e-06
MFAP3	1.4922	1.6299e-06
CEP95	1.4911	1.6173e-11
ANKRD11	1.4909	2.8596e-59
TPMT	1.4898	9.3672e-10
KCTD5	1.4891	1.991e-19
UAP1	1.4852	1.4963e-12
SAMD8	1.4842	2.4905e-09
ARMCX3	1.4834	5.9827e-09
CXorf40A	1.4823	0.00048814
OSBPL2	1.4796	8.0554e-17
AAK1	1.4794	2.8294e-25
TSPYL2	1.4769	4.1433e-06
SLC35D2	1.4768	9.5341e-05
SELENOS	1.4767	1.5557e-08
DMRTA2	1.4743	0.00020351
CEBPG	1.4743	4.1337e-15
ITPKC	1.4736	7.8048e-07
CSRNP1	1.4727	4.7754e-05
DCAF10	1.4716	9.9719e-09
AFF4	1.4694	2.8752e-25
OPTN	1.4664	9.4934e-11
IRF7	1.4652	1.4315e-14
EVI5	1.464	3.6171e-07
MUT	1.4631	9.8434e-10
DAAM1	1.4601	9.5776e-06
FAM126B	1.4601	9.5776e-06
YIPF4	1.459	1.3792e-14
BUD31	1.4583	1.298e-07
ZNF503	1.4569	2.4715e-08
SLC33A1	1.455	3.5906e-10
PI4K2A	1.4503	3.6542e-07
COPB1	1.45	6.783e-35
SLC45A4	1.4495	3.9074e-09
LGALSL	1.4494	5.2194e-06
TRIM23	1.4485	0.0001056
TRMT1	1.4462	1.9761e-23
STAM2	1.4442	3.3906e-08
TGDS	1.4419	1.2629e-07
LCMT1	1.4412	2.1851e-06
TNRC18	1.4394	2.6119e-37
YKT6	1.4349	2.3998e-34
TPRA1	1.4322	3.5243e-13
SELENOK	1.4318	6.351e-11
HCG18	1.4316	5.7347e-07
RAB6A	1.4293	4.0535e-15
JMJD6	1.4286	4.0368e-10
SLC38A2	1.4282	8.8327e-36
ARFGAP3	1.4276	3.1823e-06
MKNK2	1.427	1.3294e-38
ADAM17	1.4265	1.6178e-11
HELZ2	1.4253	2.9865e-13
CYB561D2	1.4217	0.00011935
SENP5	1.4192	7.1834e-10
MICALL1	1.4186	7.1593e-10
ATF4	1.4179	4.9638e-75
MBD1	1.4174	5.4256e-19
STX5	1.4174	4.7278e-10
ZFAND1	1.4166	4.9389e-08
PKD1	1.4131	2.5583e-30
OXNAD1	1.4128	0.00031038
TMCO1	1.4124	1.6421e-19
RLIM	1.4083	9.7311e-15
SUPT7L	1.4066	4.0932e-08
LTB4R	1.4051	1.7905e-05
SEPHS2	1.4047	2.8547e-19
SUCO	1.4044	4.2419e-32
HMBOX1	1.4027	0.00051648
TMEM39A	1.4014	5.9892e-11
SLC30A5	1.4006	2.4882e-12
SERINC3	1.3988	1.8151e-19
TRMT44	1.3982	4.8544e-05
TBC1D25	1.3968	0.00046151
BSDC1	1.3959	2.5628e-14
XAB2	1.3934	5.2981e-13
FBXL17	1.3927	9.3858e-05
C6orf62	1.3915	1.423e-48
KCTD15	1.3912	2.2696e-06
KCTD11	1.3912	6.9273e-05
DNHD1	1.3907	4.1708e-11
QPCTL	1.3903	6.7859e-07
C18orf25	1.3867	2.4392e-11
CASP4	1.3863	1.8706e-05
MED10	1.3856	2.5953e-10
SNIP1	1.3854	1.054e-05
UBE2B	1.3812	6.499e-10
PPIP5K2	1.3796	2.7443e-08
NUS1	1.3774	3.5046e-18
ALKBH5	1.3751	2.9456e-18
ACBD3	1.3717	9.1857e-16
DNAJB11	1.3708	8.4224e-11
CAMLG	1.3704	2.6277e-07
CDK13	1.3678	1.4525e-14
ZBTB21	1.3675	5.2293e-08
BCAS2	1.3661	2.8823e-13
GOSR1	1.3652	1.6148e-11
DIS3	1.3639	9.5543e-21
CYP2R1	1.3634	0.00025738
XIAP	1.3611	2.1935e-11
FKBP14	1.3605	5.8519e-06
TDRKH	1.3568	0.00039036
GPT2	1.3555	8.6468e-14
OSER1	1.3542	2.0427e-08
RNF41	1.3491	1.0971e-10
OFD1	1.3482	3.0739e-05
MTMR14	1.3462	2.3059e-08
MED29	1.3452	1.1143e-10
NKIRAS2	1.3425	3.1201e-06
BTBD9	1.342	8.2895e-05
MAP3K13	1.3402	9.7465e-07
TRIB3	1.3386	3.5671e-27
C1orf52	1.3382	1.5716e-05
MOAP1	1.3368	3.3563e-06
PPM1K	1.3357	4.6433e-08
ENTPD7	1.3328	0.00010632
GOSR2	1.3316	7.8721e-10
CSGALNACT2	1.3276	0.00051671
TRAPPC6B	1.3264	3.1868e-06
RAB5A	1.3251	2.0389e-11
SHOC2	1.3233	1.0583e-05
TBRG1	1.323	5.4049e-05
SSSCA1	1.3212	4.4415e-07
CCNT1	1.3199	1.5982e-15
RTL6	1.3186	3.047e-08
DUSP8	1.3183	1.4283e-06
ATG9A	1.3178	3.078e-12
IFRD1	1.3164	1.3991e-13
CCDC9	1.3152	3.1949e-09
GOLGA1	1.3134	9.7379e-07
KIAA0040	1.313	2.5637e-09
RAB22A	1.3117	7.1514e-08
SH3BP5L	1.3116	8.9278e-07
FAM177A1	1.3114	4.6378e-11
INPP1	1.3112	0.00016888
SMAD4	1.3092	3.1781e-10
ARFGAP1	1.309	6.9798e-22
PIK3C3	1.308	1.8146e-05
FBXO42	1.3075	1.1708e-05
WHAMM	1.3057	0.00012111
VAMP2	1.3049	0.00027763
AC092171.2	1.3033	0.00040879
TMUB2	1.2991	8.0278e-07
RGP1	1.2987	1.9518e-10
NUP58	1.2976	4.0166e-33
RB1CC1	1.2969	6.0226e-11
DNTTIP1	1.2969	6.7042e-08
MCFD2	1.2957	1.9477e-50
COX7A2L	1.2951	3.2519e-18
CNST	1.2944	9.3775e-05
SLC39A13	1.2929	1.5024e-07
NPC1	1.2898	1.5528e-09
UBE4A	1.2897	4.2262e-12
CHMP5	1.2868	2.2715e-12
SPTBN5	1.2862	0.00057165
CLIC4	1.285	1.1893e-25
NCOA7	1.2848	1.2079e-05
HPS5	1.2844	3.4404e-07
SLU7	1.2834	1.078e-07
EXTL2	1.2816	1.0687e-05
MRPL55	1.2777	7.2539e-06
KCNK1	1.275	3.4447e-06
ZKSCAN8	1.2717	1.6713e-07
PHF20L1	1.2706	3.5272e-08
GTF2F1	1.2693	6.887e-29
BRAF	1.2681	2.0488e-05
MAX	1.2662	2.0101e-07
CLDN7	1.2646	6.9561e-21
LDLR	1.264	1.2838e-21
BLVRB	1.2634	1.9753e-09
GGT1	1.2605	9.4715e-08
CXorf40B	1.2596	0.00015392
ORMDL3	1.2548	6.0403e-11
EIF1	1.2545	1.3915e-45
NUCB2	1.2531	1.3516e-08
TERF2IP	1.2529	4.8228e-08
LYSMD3	1.2528	3.8865e-07
CBFA2T2	1.2522	2.019e-06
ATP6V1D	1.2505	3.9608e-12
RSU1	1.25	3.5417e-06
TRIM4	1.2499	2.0881e-06
MGLL	1.2476	0.00013705
SERINC1	1.2473	7.098e-15
ZKSCAN1	1.2462	2.7005e-11
BNIP2	1.2435	1.1505e-07
TFB2M	1.2435	6.0361e-07
EDC3	1.2425	2.6879e-08
SYNJ1	1.2418	0.00040342
UTP6	1.2352	1.9847e-12
ATG2A	1.2331	1.2127e-06
FAM84B	1.2315	2.7631e-08
PLD3	1.2309	5.3482e-13
BTRC	1.2304	4.5505e-05
C6orf48	1.2293	4.9494e-11
AKTIP	1.2287	7.005e-07
ABCD4	1.2267	1.768e-05
ADGRG1	1.2263	2.7818e-28
SOCS7	1.2242	2.7807e-12
PYROXD1	1.221	3.4301e-06
CHD2	1.2198	4.8961e-16
ZNF587	1.2198	6.1449e-06
PRKAB1	1.2166	0.0001499
MON1B	1.2156	9.6725e-07
SARS	1.2128	1.21e-24
CSRP1	1.2127	3.1235e-18
TNKS	1.2124	1.2278e-08
SHMT2	1.212	1.4515e-28
NAGK	1.2106	2.3409e-10
SDE2	1.2093	3.534e-08
PTPN4	1.2065	0.00036206
TROVE2	1.2061	2.3086e-07
ANKIB1	1.2055	3.8516e-10
ODF2	1.2037	4.5027e-10
GRB10	1.2016	1.3822e-13
UBL3	1.1986	3.4859e-05
GPANK1	1.1984	0.0002992
BET1	1.1967	0.00025707
TCEA1	1.1962	2.8819e-12
AVL9	1.1949	2.3583e-11
SIKE1	1.1938	1.4522e-10
PCK2	1.1937	2.1879e-09
CNOT2	1.1934	7.7185e-11
SIDT2	1.1909	0.00046149
HM13	1.1893	2.7559e-18
FOXO3	1.1893	9.9783e-07
JUNB	1.1884	2.1535e-08
TMEM184A	1.1876	0.00017182
PYGB	1.1857	8.1152e-14
BACH1	1.1849	1.8946e-06
GABARAPL1	1.1841	1.9851e-07
C5orf51	1.1838	5.0667e-07
TTC39B	1.1834	0.00038083
UBR1	1.1826	2.3608e-07
ICAM1	1.1817	2.8421e-05
RAB3GAP2	1.1815	2.3615e-11
SLC37A3	1.1815	3.7375e-08
MARS	1.181	4.51e-29
KDM6A	1.1788	9.3544e-05
GNAI3	1.178	1.3821e-21
CEP120	1.1762	0.0003048
ZHX2	1.1757	0.00042942
NIT1	1.1727	0.00016702
XRRA1	1.1716	0.00037143
PTK6	1.171	0.00010103
ZNF226	1.171	0.00033897
CSNK1A1	1.1701	6.931e-23
MTO1	1.1688	1.7299e-05
RPGRIP1L	1.1682	0.00039542
ALS2CL	1.1682	3.3538e-07
HACD2	1.1676	2.9873e-19
ZCCHC6	1.1665	4.2172e-05
TP53BP1	1.1655	4.6e-11
BCL2L2	1.1631	4.0098e-06
STK40	1.1623	1.8121e-12
PPIL4	1.1596	4.5541e-06
USP36	1.1584	2.3463e-13
RCOR1	1.1574	6.4542e-10
DENND1C	1.1555	1.8243e-06
MBD4	1.1551	6.8506e-07
ZFP36	1.1549	7.6285e-06
CIB1	1.1545	0.0002982
IER3IP1	1.1543	0.00028058
DPP9	1.1523	4.9386e-12
FAM91A1	1.1519	1.0732e-15
ZNF664	1.151	2.8051e-27
TSG101	1.1509	1.2872e-07
N4BP2L2	1.1508	1.4401e-07
PSAP	1.1485	1.1099e-49
SEC23A	1.1484	8.74e-13
RNF185	1.1482	1.8886e-05
SZT2	1.1472	3.502e-07
P4HB	1.1471	2.9575e-60
CCSER2	1.147	1.656e-05
SPAG9	1.1465	6.1567e-16
HIVEP2	1.1454	3.2843e-05
SP140L	1.1448	0.00026631
GPATCH2L	1.1444	4.0899e-07
BAG5	1.1436	2.2448e-08
TRIM56	1.1428	1.4019e-10
WDTC1	1.1401	6.2997e-06
SRPRA	1.1392	4.1616e-23
PHGDH	1.139	2.9365e-20
TUFT1	1.1373	1.806e-05
ARFGEF1	1.137	1.109e-09
NELFE	1.1369	4.6076e-12
RSPRY1	1.1361	8.3006e-07
KIAA1147	1.135	7.4628e-07
RABAC1	1.1321	1.8139e-08
PDE4DIP	1.1321	2.7279e-10
ARFIP1	1.1312	2.6453e-06
COPB2	1.1295	3.0115e-41
SYAP1	1.129	1.2844e-12
ARNT	1.1265	0.00011143
GBF1	1.1245	4.0242e-16
RSL24D1	1.1238	1.4913e-15
YME1L1	1.1227	2.2346e-32
ASB1	1.1223	2.5856e-06
CALU	1.122	2.0982e-40
KRT18	1.1217	1.4757e-134
ERP44	1.1215	5.2518e-06
HAX1	1.1197	1.853e-11
SLC38A1	1.1187	1.3251e-47
NAPA	1.1178	0.00041693
C16orf72	1.1177	2.5631e-10
C1orf43	1.1175	1.5035e-16
FBXW7	1.1171	0.00044051
NEAT1	1.1169	2.6894e-26
BET1L	1.1167	6.3852e-09
LMBRD2	1.1149	7.3884e-05
TRAK2	1.1147	1.8421e-06
ZNF263	1.1138	4.1103e-07
PCYT1A	1.1121	6.7069e-05
ARFGEF2	1.1099	1.319e-11
STX12	1.1084	0.00014363
ABHD5	1.1061	0.00015348
CYTH2	1.1059	6.483e-09
MAF1	1.1058	1.8207e-10
CLCN3	1.1053	8.0816e-18
WDR26	1.1044	2.098e-11
VPS39	1.1044	1.8358e-07
RNF6	1.104	1.3067e-09
SH3BP2	1.1027	7.587e-09
NOP53	1.1024	3.5544e-15
OSBPL7	1.1022	0.00036616
RALGAPB	1.1012	1.4606e-12
EP400	1.1008	5.8196e-18
DYNLT3	1.0987	8.7271e-05
FNIP1	1.0984	9.5547e-05
TSN	1.098	3.0513e-21
TNFRSF1A	1.0972	2.8013e-07
RMND1	1.0971	0.00052476
SEC23IP	1.0964	3.1749e-12
HDAC5	1.0963	5.962e-05
CEP104	1.0963	7.9599e-08
KHNYN	1.0943	2.9897e-08
MALAT1	1.0927	8.3576e-17
SIAH2	1.0924	1.6351e-05
MAPRE3	1.092	0.00030603
FLNB	1.0903	1.2626e-46
AL365181.3	1.0895	1.8223e-07
ATXN1	1.0894	7.2368e-07
WASL	1.0887	4.1783e-06
ELK4	1.0884	2.2444e-08
GGCX	1.0879	1.2918e-05
FBRS	1.0877	8.8043e-11
SETX	1.0875	3.8084e-15
BIRC6	1.0875	8.2689e-21
STYXL1	1.0874	0.00035162
GOLPH3	1.0869	1.1667e-11
UBA5	1.0866	3.1897e-07
DEDD2	1.086	9.2096e-07
LRRC41	1.0829	2.0433e-09
NARS	1.081	3.238e-32
PABPC1L	1.0797	1.3091e-05
DESI2	1.078	3.2963e-11
SLC10A3	1.078	3.8317e-05
WWC3	1.0768	5.2218e-09
AKAP17A	1.0764	8.7784e-11
RNF11	1.076	2.5247e-07
SAFB2	1.075	4.1317e-13
SEC13	1.0747	9.2614e-17
PICK1	1.073	2.8335e-07
TOM1L2	1.0727	1.6217e-06
CTDP1	1.0726	1.0301e-07
C11orf24	1.0724	1.6624e-07
JARID2	1.0718	0.0002605
YTHDF1	1.0717	4.638e-13
CLINT1	1.0711	8.1992e-09
CNKSR1	1.0695	0.00020637
STX16	1.0667	1.5151e-05
SNAP23	1.0662	0.00038626
UPF2	1.0651	5.2353e-08
MON2	1.0645	1.7264e-07
SLC18B1	1.0618	0.0005299
IK	1.0605	3.959e-10
TRMT2A	1.0592	1.6272e-06
USO1	1.0586	4.1799e-15
YIPF3	1.0585	7.7022e-08
SYF2	1.0583	0.00010427
IBTK	1.0581	1.0911e-10
RAD17	1.0568	0.00038861
SURF4	1.0566	4e-24
CCNI	1.0559	1.2288e-16
GOLGA5	1.0548	4.4771e-07
MSTO1	1.0541	0.00010389
RBCK1	1.0525	9.9457e-19
DCAF13	1.0523	2.866e-10
CEP350	1.0521	4.9035e-07
PRKAB2	1.0507	5.3804e-07
RAB5B	1.05	1.7514e-09
SLC35C2	1.0497	3.5225e-05
SLC25A44	1.0479	1.8226e-05
EDEM1	1.0466	5.4738e-07
ZNF598	1.0463	6.9903e-15
ZNF622	1.0453	1.2588e-05
GCAT	1.0445	4.652e-05
PGRMC2	1.0445	1.3487e-06
SEC63	1.0435	4.2056e-13
YES1	1.0415	2.1575e-13
SLC38A10	1.04	1.5142e-14
POLR2C	1.0397	1.0135e-08
UTP14C	1.0395	0.00040971
PRPF6	1.0381	3.2889e-12
TADA2B	1.037	6.0903e-05
RMDN3	1.0336	4.3036e-10
ALKBH7	1.0334	0.00016645
CDK2AP2	1.0318	8.7049e-06
BAP1	1.0308	1.4187e-13
RNF187	1.0305	2.8072e-12
SUPV3L1	1.0301	1.2381e-05
TTC14	1.0292	6.4039e-05
TSC1	1.0289	2.6589e-05
GRN	1.0286	2.1928e-16
ALG13	1.0279	0.00052426
GOLGA4	1.0276	4.9427e-21
SLC4A1AP	1.0262	2.8815e-05
GALNT3	1.0261	2.3375e-12
NAPG	1.0253	1.9077e-06
ISCU	1.0243	1.2371e-06
PTAR1	1.0235	3.2202e-06
SNX19	1.0233	1.7894e-05
GAK	1.0232	6.7129e-15
MGAT1	1.0231	5.5973e-12
TACC2	1.0206	1.4142e-07
NUB1	1.0204	3.1414e-07
MIA3	1.0163	8.8897e-08
DPY19L3	1.0154	0.00026541
EDF1	1.0138	3.7943e-19
MAP3K7	1.0137	1.0578e-05
TGIF1	1.0111	2.5824e-08
SLC35A2	1.0105	2.6847e-05
AKAP9	1.0105	1.212e-07
EXOSC1	1.0103	0.00024766
TMEM125	1.0095	0.00033245
PPP4R3B	1.0084	1.0985e-15
LAMB3	1.0065	6.8664e-14
SLC25A36	1.0061	1.5374e-12
PEX13	1.0054	6.517e-07
WIPI2	1.0051	1.3962e-05
TRUB2	1.0033	1.3962e-06
H6PD	1.0013	0.00018729
NFE2L3	-1.0022	8.3328e-08
ACAT1	-1.0044	0.00013905
GFM1	-1.0048	0.00034097
KHSRP	-1.0052	4.598e-33
PDCD5	-1.0065	0.00016149
PLCB3	-1.0074	6.9243e-06
CCT5	-1.0101	4.8732e-21
FBL	-1.0102	5.5382e-09
FAM208A	-1.0102	7.0008e-07
DHX9	-1.0109	2.0716e-16
COX6B1	-1.012	4.4461e-06
IVNS1ABP	-1.0131	2.4998e-06
43716	-1.0131	0.00014062
ACLY	-1.0147	2.1732e-20
TOR3A	-1.0182	0.00015881
NUP210	-1.0183	2.2715e-15
IFITM3	-1.0199	4.7599e-10
POLR2G	-1.0212	8.9658e-05
COBL	-1.0252	4.842e-05
RACGAP1	-1.0321	4.5936e-06
MORC4	-1.0348	4.2477e-07
GALNT6	-1.0354	2.0071e-06
QSER1	-1.0369	0.00013732
SMARCA4	-1.0369	3.219e-12
SF3B3	-1.0433	6.379e-13
RNASEH2C	-1.0443	0.00047122
MRPL28	-1.0471	1.1182e-05
CDC25B	-1.0475	1.9708e-06
FOXA1	-1.0493	3.5504e-05
CBX1	-1.0495	1.0474e-07
STIP1	-1.0496	4.5815e-26
C2CD5	-1.0507	0.00018435
EML4	-1.0518	2.1681e-09
SPTB	-1.0536	4.8757e-05
MRPS34	-1.0613	1.3905e-08
NUCKS1	-1.0626	1.9729e-23
ESD	-1.064	0.00052158
CD151	-1.0647	1.4261e-17
SSB	-1.0669	8.0946e-10
ABCA2	-1.067	7.0795e-06
LGALS3	-1.0671	1.0603e-21
YEATS2	-1.0678	0.00014353
CYB5B	-1.07	4.0236e-15
LSM4	-1.07	4.7188e-09
SMARCD2	-1.0703	1.4853e-07
GAS6	-1.0724	3.7087e-06
PPP4R1	-1.0756	2.7204e-06
SLC1A1	-1.0772	1.057e-05
MRPL42	-1.0799	5.9353e-06
VDAC1	-1.0811	3.1958e-19
MYO5C	-1.0812	0.00013147
NOP14	-1.0828	0.00016741
IMPDH2	-1.0873	5.5024e-12
JPT2	-1.0876	4.5104e-09
AURKA	-1.0886	6.7019e-08
EWSR1	-1.0897	4.8671e-20
CXXC5	-1.0917	0.00020822
SATB2	-1.0921	3.898e-07
SLC5A6	-1.0924	0.00016545
NDC1	-1.093	1.7538e-07
MCCC2	-1.0932	3.7137e-06
METTL3	-1.0944	0.00051024
SLC7A8	-1.0946	2.4089e-10
TM4SF1	-1.0961	2.412e-07
SH3RF2	-1.0977	7.7328e-05
ANXA6	-1.0983	6.8744e-08
LIMCH1	-1.0985	1.9498e-06
ALDH7A1	-1.0986	0.00039802
MARCKS	-1.0986	7.2201e-07
NUP93	-1.1002	2.2282e-07
SMC1A	-1.1034	2.5628e-15
NEDD1	-1.1044	0.00052852
PGP	-1.1061	9.2626e-06
SPR	-1.1069	0.00025519
PPAT	-1.107	4.5091e-06
PSMG1	-1.108	2.4065e-05
SRSF2	-1.1085	6.2197e-09
MRPL57	-1.109	0.00016852
PKM	-1.1111	1.6404e-126
METAP1	-1.1112	5.4648e-06
LMO7	-1.1138	0.00019585
SNRPG	-1.1143	5.9852e-10
RFC4	-1.1155	9.494e-06
CXADR	-1.1181	9.6742e-08
EPS8	-1.119	4.6804e-05
CRYBG1	-1.1202	1.3879e-07
PALD1	-1.1206	1.799e-07
SLC2A4RG	-1.121	3.9387e-06
HSP90AA1	-1.1211	8.2299e-208
POLR1A	-1.1239	7.7614e-12
ZNRF3	-1.1251	3.7325e-05
FARSB	-1.1259	6.5421e-09
CDH3	-1.1271	8.4725e-08
TRAP1	-1.1287	2.8909e-08
ANKFY1	-1.1301	1.119e-05
RUVBL1	-1.1326	2.0052e-07
WDR12	-1.1327	5.5715e-05
HDGF	-1.1341	5.4224e-30
TCF3	-1.1361	4.3251e-12
MRPL24	-1.1368	0.00016915
NAA38	-1.1387	0.00041601
CMTM6	-1.1414	6.466e-10
NXN	-1.143	1.2003e-08
UTP4	-1.1445	1.6494e-07
EIF1AX	-1.1447	2.4532e-13
KRI1	-1.1481	0.00032338
CCDC137	-1.1491	0.00014402
SAMD5	-1.1507	3.9961e-06
MCM6	-1.1521	2.2455e-12
FARP2	-1.1525	0.00018412
ATP5E	-1.153	1.6245e-07
HMBS	-1.1536	0.0001175
CDKN2AIPNL	-1.1538	0.00047882
RPS6KA4	-1.1573	7.7149e-08
PTGFRN	-1.1622	1.2629e-15
ABHD11	-1.165	1.6295e-05
CD276	-1.1653	9.3008e-09
ZIC2	-1.1692	0.00033703
PKP2	-1.1697	4.6214e-12
ENO1	-1.1698	1.5122e-138
GSTM3	-1.1709	1.7931e-08
PRDX2	-1.1709	1.4538e-09
HSPA8	-1.1716	1.1256e-132
SEH1L	-1.1724	3.2115e-08
SRBD1	-1.1735	0.00019879
RBBP7	-1.1794	1.6027e-10
RAN	-1.1809	3.0611e-37
PAXX	-1.1823	0.00026366
HNRNPU	-1.1823	1.6916e-51
DDX54	-1.1828	1.1025e-10
DBI	-1.1832	3.2567e-06
CDCA7L	-1.1858	3.4728e-06
GJB2	-1.1858	0.00054499
NCR3LG1	-1.1877	0.00038337
FAT1	-1.1893	1.634e-161
THOP1	-1.1895	1.806e-10
KCTD3	-1.1926	3.0569e-09
ARL6IP1	-1.1941	1.5185e-12
NDUFAF8	-1.199	0.00011578
CHTF18	-1.1997	1.6395e-09
CHD3	-1.1997	3.17e-10
CKAP5	-1.2005	3.5697e-18
SUMO3	-1.2015	3.3885e-08
ATIC	-1.2019	6.201e-09
NANOS1	-1.2053	0.00021695
CS	-1.208	5.3446e-15
EIF5A	-1.2082	8.5843e-41
KIAA1161	-1.2083	2.5311e-05
IPO9	-1.212	6.3682e-10
YWHAQ	-1.2156	7.7882e-25
SNHG1	-1.2158	1.5899e-09
SDCCAG3	-1.2175	1.0906e-06
RHOB	-1.2182	2.4894e-13
ERLIN1	-1.2185	2.6823e-06
GSTM4	-1.2193	0.00010573
PPIF	-1.2212	2.8533e-12
NUP205	-1.2219	4.4856e-10
TWISTNB	-1.2222	0.00015859
WDR34	-1.2229	3.0402e-08
EPDR1	-1.2249	5.4128e-09
COX7B	-1.2252	5.663e-05
SELENOW	-1.2258	2.3755e-05
ADGRL1	-1.227	2.392e-05
SNRPD1	-1.2276	7.0645e-08
FH	-1.2304	1.5329e-09
GPI	-1.2319	6.5791e-26
NUP155	-1.2328	6.0317e-09
BAG2	-1.2338	6.2461e-05
RCC1	-1.2342	1.5971e-16
ACAT2	-1.2357	4.113e-05
CCND1	-1.2358	3.5225e-41
ARHGDIA	-1.2371	1.1616e-11
MBNL1	-1.242	9.6188e-10
HRAS	-1.245	6.5973e-08
PODXL	-1.2465	1.19e-12
TFAM	-1.2468	8.2555e-07
STAMBPL1	-1.252	0.00019261
TUBA1B	-1.2521	5.9425e-10
PITX1	-1.2546	0.00017665
TGFBRAP1	-1.255	8.4762e-08
CAD	-1.2578	5.1929e-15
MASTL	-1.2598	0.00029936
WDR5	-1.26	1.4015e-07
HDHD5	-1.2616	5.1711e-07
CACYBP	-1.2617	2.2689e-14
GLO1	-1.2633	1.4747e-22
ICMT	-1.2639	5.7518e-12
CHML	-1.2649	2.2325e-12
SUMO2	-1.2677	6.3119e-13
MT-TP	-1.268	0.0005116
FASN	-1.269	4.2214e-53
ZWILCH	-1.2703	6.1248e-05
GATD1	-1.2717	8.9308e-10
RAB27B	-1.2719	6.1632e-05
CHD7	-1.2726	6.9806e-08
43719	-1.2731	3.5412e-18
SMS	-1.2755	6.4053e-08
PAPD5	-1.2757	0.00048847
TWSG1	-1.2757	5.5957e-11
HGH1	-1.2828	0.00017452
SLC9A3R1	-1.2892	4.6516e-08
JPT1	-1.2896	2.4002e-11
EPB41L2	-1.292	9.6143e-16
CALM3	-1.2965	4.5994e-20
GMPS	-1.2981	3.166e-10
DPY19L1	-1.3019	8.184e-07
SNRPF	-1.3049	3.582e-09
RAB20	-1.3118	0.00012688
DIAPH3	-1.3193	1.6979e-05
RRS1	-1.3205	0.00029391
POLD3	-1.3228	7.4674e-05
MSH2	-1.3235	4.6828e-15
HMCES	-1.3317	3.1674e-06
EBP	-1.3332	2.7912e-07
PITX2	-1.3345	4.4204e-07
CKS1B	-1.3347	9.8763e-10
KDM1A	-1.3349	5.718e-16
H2AFX	-1.3384	9.6774e-12
HACD3	-1.3385	2.1389e-11
LBR	-1.3426	3.87e-14
F3	-1.3435	3.5332e-07
VOPP1	-1.3459	8.8236e-07
RAD51C	-1.3484	0.00011365
COMMD4	-1.3506	4.5389e-05
YWHAH	-1.3547	7.2583e-17
ANP32E	-1.3557	3.8457e-13
DEK	-1.3572	7.3563e-26
KANK2	-1.3572	1.8676e-06
TPM1	-1.3573	3.1892e-23
SUPT16H	-1.365	7.7047e-37
RRP1	-1.366	3.7939e-08
TPX2	-1.3664	2.6268e-17
ST14	-1.3669	4.0222e-51
UBTF	-1.3686	1.7296e-15
POLD2	-1.3726	2.7079e-18
HADH	-1.3738	4.3567e-05
CARMIL1	-1.3745	5.5929e-05
POLA2	-1.3787	2.1999e-06
IPO5	-1.3838	3.9953e-34
MT-ND1	-1.385	3.8628e-136
DANCR	-1.3871	3.5826e-07
TUBB6	-1.3884	1.0573e-14
GPATCH4	-1.3885	1.0953e-07
XPO1	-1.3911	1.3142e-41
SCNN1A	-1.3923	4.4614e-13
GTF3A	-1.3925	1.4489e-07
NDRG3	-1.3985	0.00014369
PSPC1	-1.3994	2.6332e-09
HNRNPAB	-1.3996	2.4135e-37
ORC6	-1.4021	1.2241e-06
PRTFDC1	-1.4023	0.00038693
CRYBG2	-1.4049	3.455e-09
MED22	-1.4087	3.7717e-09
CDT1	-1.4093	1.8489e-05
PRKDC	-1.4106	6.4447e-62
GPSM2	-1.4151	1.1553e-08
MRTO4	-1.4193	7.556e-11
AMD1	-1.4239	8.3099e-18
GPD2	-1.4292	1.1993e-05
VANGL1	-1.4292	5.3961e-08
EPHB2	-1.4316	4.147e-05
ACAA2	-1.4318	5.5428e-15
DNMT1	-1.4329	2.1664e-30
GAS2L3	-1.4333	7.5384e-05
POLR1E	-1.4335	0.00010987
NEK6	-1.4363	1.3768e-06
IGFBP2	-1.4375	9.415e-07
C1QBP	-1.438	9.1347e-24
CEP55	-1.4403	2.1905e-09
EHMT2	-1.4416	3.7267e-09
ZNF608	-1.4431	0.00021836
DBF4B	-1.4436	0.00024891
SAMHD1	-1.4451	2.3298e-05
CDCA3	-1.4524	8.4223e-05
HMGN2	-1.4533	1.6167e-45
CDC6	-1.4545	1.8865e-15
APRT	-1.4599	1.3147e-10
INPP5E	-1.4643	0.00015853
ACACA	-1.4653	1.6765e-14
PA2G4	-1.4706	1.0178e-16
TUBB	-1.4711	3.3789e-69
PRR11	-1.4728	2.3062e-05
CARM1	-1.4749	2.3744e-07
EXOSC9	-1.4798	7.1553e-06
NSD2	-1.4812	4.2361e-28
CYB5A	-1.482	8.1642e-07
FN3KRP	-1.4834	4.4202e-05
TNNC1	-1.489	4.2959e-15
RPIA	-1.4903	8.1329e-05
KLHL23	-1.4933	0.00048176
MTATP6P1	-1.4939	1.5023e-07
MT-ND4	-1.4949	0
RPA1	-1.4951	1.9053e-16
HJURP	-1.4962	7.5809e-10
MYD88	-1.498	0.00018439
TUBGCP4	-1.4998	0.00012358
KAT2A	-1.5013	1.9023e-08
FAM122B	-1.5037	2.3901e-08
HIP1	-1.5072	1.7422e-10
NCL	-1.5086	3.2045e-133
FUS	-1.51	1.4174e-23
CCNB2	-1.5131	1.755e-07
FEN1	-1.514	5.8714e-11
LSS	-1.5181	1.0478e-11
KIF22	-1.5215	6.2185e-08
CEMIP	-1.5218	5.7622e-05
MTCL1	-1.5231	3.0831e-08
SKA1	-1.5283	0.00023559
STIL	-1.5284	1.2155e-07
SLC29A2	-1.5298	2.4184e-06
CENPK	-1.5302	0.00034344
CHEK1	-1.5306	7.16e-09
OAS3	-1.5316	5.9167e-18
SCARA3	-1.5322	8.1596e-07
LAPTM4B	-1.5323	8.1822e-05
KNTC1	-1.534	6.1753e-09
LIG1	-1.5356	7.2901e-08
CR2	-1.5379	1.2525e-07
EPB41L1	-1.5386	1.3341e-07
TBCD	-1.5397	1.115e-08
CELSR2	-1.5436	0.0002304
CSE1L	-1.5465	4.0824e-32
WDR77	-1.5502	2.4978e-06
MEX3D	-1.5557	1.1542e-07
SRPK1	-1.5564	2.8698e-16
NR2F2	-1.5616	6.3631e-40
MCUB	-1.5637	0.00015276
DUT	-1.5637	5.0365e-07
TELO2	-1.5671	3.3734e-12
FOXRED2	-1.5673	1.1785e-05
PPIA	-1.5694	8.3826e-95
LYN	-1.5698	3.1471e-06
MAT2A	-1.5725	1.8204e-29
KNSTRN	-1.5775	1.0338e-07
ENC1	-1.5778	2.3424e-19
DDX20	-1.582	3.1489e-05
FERMT1	-1.5826	9.9551e-08
EFHD2	-1.5826	1.7011e-19
PPFIBP2	-1.5829	2.5383e-06
NEMP1	-1.5832	8.9928e-12
VSIG10	-1.584	1.5976e-08
PRPS2	-1.5895	2.391e-09
AXIN2	-1.5923	7.4242e-30
TPI1	-1.5938	5.6662e-69
MTND2P28	-1.5971	0.00020294
TFDP1	-1.5978	2.337e-24
CENPH	-1.5989	6.0021e-06
CORO1A	-1.6	9.1276e-06
PGAP2	-1.601	5.1524e-06
CISD3	-1.601	2.6317e-06
SERBP1	-1.6013	1.0163e-68
ARL4C	-1.6079	7.6984e-12
LRP3	-1.608	0.00036802
CDCA5	-1.61	9.6869e-11
CCDC86	-1.6125	9.7046e-06
WDR62	-1.6156	3.8596e-08
ATP8A1	-1.6157	0.00011618
COLGALT1	-1.6186	4.8547e-26
ACTR3B	-1.6195	0.00013728
CBX3	-1.6221	1.5288e-33
STEAP3	-1.6235	5.3616e-05
RANBP1	-1.6238	7.5675e-24
MT-ND4L	-1.6276	4.1258e-32
C14orf80	-1.6287	7.012e-05
ANAPC7	-1.6294	4.0824e-09
EBPL	-1.6296	2.4014e-07
RBMX	-1.6299	4.6167e-23
GALNT7	-1.6347	1.5056e-13
ITPR2	-1.6363	1.5898e-08
MAGI3	-1.6364	0.00030515
CCDC3	-1.6383	8.7067e-09
HMGB3	-1.6413	8.2982e-10
ATP5G3	-1.6459	8.1674e-22
TMPO	-1.6461	9.1159e-25
MT-ND2	-1.6472	3.7846e-182
ID1	-1.6482	2.5906e-06
MT-CO1	-1.6495	0
DBF4	-1.6505	2.8335e-07
LDHB	-1.6515	7.5393e-87
ACAA1	-1.6516	2.2348e-09
CTDSPL	-1.652	6.3233e-18
ABCB10	-1.6536	3.522e-05
HMGB2	-1.6543	2.4405e-32
MARCKSL1	-1.6544	3.5892e-14
IQGAP3	-1.6558	1.8134e-11
B4GALT2	-1.6569	1.394e-07
DTX4	-1.6591	1.2794e-05
XRCC3	-1.6623	0.00026937
PPP1R14B	-1.6631	5.5822e-20
LYAR	-1.6641	8.4092e-11
ZDHHC12	-1.6647	0.00026223
HAUS1	-1.6666	3.9307e-05
ISOC1	-1.669	3.3863e-06
EMP2	-1.6741	2.4273e-07
SMC2	-1.6786	5.5229e-20
TNS3	-1.6789	2.0069e-16
SNHG12	-1.6796	4.736e-05
DHCR24	-1.6898	6.2717e-50
BID	-1.6903	1.7535e-05
IFITM2	-1.6911	6.4532e-14
POLR3G	-1.6966	2.6662e-05
POLA1	-1.6981	2.7332e-07
RNF43	-1.7048	9.0997e-13
CHEK2	-1.7064	0.00048831
NCS1	-1.7093	1.411e-05
RCCD1	-1.7093	1.1064e-05
PCNA	-1.7128	2.3183e-29
SEMA3F	-1.7145	4.5657e-06
PTDSS1	-1.7174	5.5469e-14
RRM1	-1.7219	4.0497e-32
PHLPP1	-1.7254	5.6216e-06
TMEM52B	-1.7255	0.00055892
PRMT7	-1.7284	1.9706e-06
MAN1A1	-1.7286	6.2856e-11
UBE2T	-1.7293	0.00011216
ATF7IP	-1.7304	3.1203e-05
HOXB-AS3	-1.7309	2.1708e-09
KIF2C	-1.7394	2.1563e-11
PEBP1	-1.7418	4.184e-30
NCAPD2	-1.7464	1.6896e-31
GAL	-1.7549	0.00013934
MACC1	-1.755	1.0465e-13
HOXB3	-1.7578	1.5945e-20
TUBA4A	-1.7588	5.2928e-18
MRPL16	-1.7588	1.831e-11
TRIP13	-1.7597	5.7535e-10
TFAP4	-1.7639	5.0315e-05
DEPDC1	-1.7648	3.9432e-08
SCARB1	-1.7649	3.6547e-08
RNASEH2A	-1.7699	3.0508e-10
MFSD3	-1.7712	0.00017649
PTCH1	-1.7751	8.6279e-06
TNC	-1.7787	2.8132e-05
SDC1	-1.7787	4.1762e-15
DOCK8	-1.7816	8.6628e-07
SPAG5	-1.7875	1.921e-10
DCK	-1.7902	0.00041925
SHMT1	-1.7902	4.1177e-11
NET1	-1.7948	7.5157e-15
SMC4	-1.7967	1.1736e-23
PFKM	-1.7975	1.6017e-15
SPTLC3	-1.7978	0.00027025
ARHGAP11A	-1.7987	2.9423e-20
MTHFD1	-1.7993	1.5362e-20
TACC3	-1.8015	3.7756e-20
DHX37	-1.8057	5.8165e-09
ECT2	-1.8072	7.8381e-24
ROR1	-1.8084	1.2611e-06
RMI1	-1.8109	0.00011722
PHF19	-1.8231	6.9596e-12
TTLL12	-1.8279	1.1979e-29
SLF1	-1.8312	0.00010511
SLC6A20	-1.8336	6.6751e-09
ABCB1	-1.8368	2.7106e-32
RFC5	-1.8406	2.2057e-08
TMEM177	-1.8454	0.00038725
CMTM7	-1.8461	2.0566e-05
AKAP1	-1.8492	2.7266e-09
CEP78	-1.8515	3.1371e-12
NEK2	-1.852	5.9953e-08
TRAIP	-1.8547	0.0004817
THBS1	-1.857	4.7415e-27
FKBP4	-1.867	1.6049e-17
CDK2	-1.8676	5.506e-07
LIN9	-1.8724	0.0001981
CNN3	-1.8742	9.3865e-26
KPNA2	-1.8768	5.664e-35
HMGB1P6	-1.879	3.8071e-05
KIF23	-1.8847	4.8855e-13
RGL1	-1.8868	1.4064e-06
SHCBP1	-1.8875	8.4887e-07
ANP32A	-1.8891	1.1654e-39
BZW2	-1.8918	1.6022e-11
MT-CO3	-1.8925	5.1003e-227
PASK	-1.893	1.0084e-06
NCAPG2	-1.894	5.5574e-20
MEF2C	-1.8965	4.2018e-05
CPOX	-1.8974	5.0102e-30
NUF2	-1.8998	9.3517e-07
JPH1	-1.9009	2.8824e-06
DDX11	-1.9052	2.1217e-19
NASP	-1.9057	9.1758e-36
MELK	-1.9202	2.7917e-16
ZNF107	-1.9213	0.00040998
POLR2L	-1.922	1.2721e-23
POLD1	-1.9241	3.0759e-14
SGO2	-1.925	1.2674e-08
TIMM8B	-1.9262	1.5067e-06
C12orf45	-1.9281	8.9471e-05
HOXB4	-1.929	9.1543e-10
EFHD1	-1.9372	4.9522e-05
C2orf54	-1.9383	1.8116e-08
SNRNP25	-1.9412	1.1561e-07
MT-ATP6	-1.9436	5.5388e-146
FBXO5	-1.9492	1.9398e-05
FAM161A	-1.9515	0.00043842
LINC02086	-1.9562	1.2765e-06
BAG1	-1.9563	3.2126e-09
CENPU	-1.961	5.9755e-09
USP13	-1.9625	1.2299e-07
SKA2	-1.9684	8.2143e-09
NCAPD3	-1.9689	5.2049e-19
DHFR	-1.9705	5.0953e-33
TIPIN	-1.9746	0.0001392
ID2	-1.975	5.5857e-18
HPRT1	-1.9847	3.3625e-09
TIMELESS	-1.9861	1.2826e-16
RAD51AP1	-1.9867	1.8198e-06
HMGB1	-1.9903	4.9313e-121
FANCG	-2.0005	7.5074e-09
ADGRA3	-2.0016	6.7184e-10
KIF18A	-2.0022	9.9628e-06
PAICS	-2.0049	3.8791e-47
CHAF1A	-2.0087	6.9693e-12
CD320	-2.0094	1.8253e-10
FANCI	-2.0118	1.1499e-20
BRCA2	-2.0122	6.6808e-07
BAZ1A	-2.0173	1.0644e-08
KIF4A	-2.0179	3.9224e-10
LMNB2	-2.0267	1.1972e-78
SACS	-2.0284	4.1276e-14
CTPS1	-2.0364	3.9176e-15
EPS8L3	-2.0415	1.0569e-08
PODXL2	-2.0438	2.1867e-12
BUB1	-2.0449	1.1069e-24
SLC44A2	-2.0494	3.5832e-18
LRRC20	-2.0548	0.00019356
TEAD4	-2.0558	4.8544e-07
NOP56	-2.0593	4.5245e-54
CCDC18	-2.0598	0.00052673
ILDR2	-2.0616	9.0132e-05
CKAP2	-2.0636	8.0201e-17
SORD	-2.0664	8.97e-07
KIF11	-2.0691	1.4645e-19
AMOT	-2.0727	0.00029324
EZH2	-2.0748	9.5809e-11
ANKRD13B	-2.0787	8.9485e-05
MTCO1P12	-2.0837	3.6381e-08
MT-CYB	-2.0845	1.06e-224
CDC45	-2.0866	3.4278e-08
NBEAL2	-2.0901	3.646e-17
C9orf40	-2.0906	2.9542e-06
UNG	-2.0923	2.9916e-12
MAD2L1	-2.0955	4.1641e-18
UTP20	-2.0961	5.3245e-16
PTTG1	-2.0964	1.0456e-10
C20orf27	-2.0982	1.6778e-09
LAD1	-2.0995	1.3872e-21
MARS2	-2.103	1.4257e-06
SLC25A10	-2.1033	0.00043411
LEF1	-2.1045	9.3392e-08
POP1	-2.108	8.6278e-07
UCK2	-2.109	4.3689e-07
GEMIN4	-2.1148	2.7585e-14
PRC1	-2.1156	9.2222e-17
PERP	-2.1171	4.214e-212
ALDH1B1	-2.1189	6.3297e-26
MT-ND5	-2.1194	0
FOXM1	-2.1231	4.1451e-14
GEN1	-2.1242	9.8054e-08
KIF20B	-2.1257	1.2753e-16
C1orf112	-2.1269	9.9265e-05
NRM	-2.1292	0.00015111
PLCE1	-2.1318	0.00033835
BRI3BP	-2.1323	2.7999e-13
IGFL4	-2.1365	0.00012373
ATAD5	-2.1388	1.5643e-05
HSPE1	-2.141	4.2727e-06
CCDC85B	-2.1413	2.265e-09
VRK1	-2.1419	8.4792e-06
SPTBN2	-2.1432	2.553e-07
CDX2	-2.1443	4.4958e-20
CHDH	-2.151	0.00012157
GEMIN5	-2.1542	1.2892e-13
CCNB1	-2.1643	4.2117e-28
CDH24	-2.1688	2.2993e-08
CCDC138	-2.1714	0.00014775
PTMA	-2.1798	4.4379e-239
CHAC2	-2.1827	4.1814e-05
PBK	-2.1842	2.025e-15
EXOSC2	-2.1855	2.0932e-11
TMEM109	-2.1882	1.3004e-12
ORC1	-2.1887	1.2239e-09
SIGMAR1	-2.2018	1.7873e-28
MCM7	-2.203	7.4796e-63
CASC19	-2.2076	0.00020847
KIFC1	-2.2104	2.0259e-15
TMEM64	-2.2111	0.00021643
SUV39H1	-2.2115	0.00024858
RTKN2	-2.2175	8.5213e-07
CADM1	-2.2187	5.8358e-13
TRIM14	-2.2221	2.6059e-06
PFAS	-2.2251	1.9312e-15
GINS4	-2.227	6.8215e-07
SAMD1	-2.2278	5.8022e-10
FAM189A1	-2.2294	1.2881e-05
PUS7	-2.2325	2.8726e-07
DDIAS	-2.2349	1.1405e-06
FXN	-2.2368	0.00022845
TMEM200A	-2.2372	1.536e-21
TMEM201	-2.2411	2.5399e-08
INCENP	-2.244	4.5106e-15
TMEM14A	-2.2463	1.7174e-08
GMNN	-2.2472	2.5932e-06
LARGE2	-2.248	7.4897e-07
STMN1	-2.2506	4.0704e-19
TBC1D4	-2.2508	7.1008e-19
HMMR	-2.2567	2.2726e-10
SPDL1	-2.259	3.4035e-08
CIT	-2.2629	1.6141e-15
HSPB1	-2.267	2.5867e-97
CKAP2L	-2.274	2.0265e-07
STXBP6	-2.2744	5.5729e-05
CENPX	-2.2754	5.6107e-09
POLE	-2.2756	1.81e-24
DCTPP1	-2.2831	9.3192e-09
VPS9D1-AS1	-2.2834	3.7305e-05
MT-ND3	-2.285	4.0484e-166
HOXA10	-2.2857	1.0692e-05
NDC80	-2.2869	2.8827e-06
SKP2	-2.2871	5.228e-15
WDHD1	-2.294	3.154e-12
AURKB	-2.304	4.6055e-12
KIF15	-2.3047	1.9898e-05
MCM5	-2.306	1.065e-25
KNL1	-2.3071	2.4175e-15
KCNV1	-2.3092	5.6981e-05
NETO2	-2.3123	1.4848e-08
FGD3	-2.316	0.0004289
TROAP	-2.3175	2.678e-11
MCM3	-2.3242	7.2068e-41
ANLN	-2.3254	1.1908e-28
RAD51	-2.3324	3.0085e-09
CDKN3	-2.3333	2.1648e-10
CDC20	-2.3528	1.0806e-40
CDCA8	-2.354	2.6707e-14
UBE2C	-2.3556	2.2518e-15
MMS22L	-2.3588	1.3126e-09
PIMREG	-2.3591	1.2883e-07
PRSS23	-2.3618	9.0316e-73
MYC	-2.3709	1.4018e-19
TK1	-2.3725	7.1446e-42
E2F7	-2.3793	5.8059e-07
TCOF1	-2.3825	1.9363e-53
MT-CO2	-2.3917	0
SLC19A1	-2.3941	6.3355e-09
HOXA13	-2.3966	7.0925e-11
C16orf59	-2.411	6.4835e-06
NUSAP1	-2.4155	4.1305e-20
RIN2	-2.4169	2.469e-06
CENPE	-2.4263	3.2391e-09
RFC3	-2.4348	5.9133e-10
CDCA4	-2.4436	5.5238e-09
SGO1	-2.4446	0.00018975
FANCD2	-2.4502	6.3575e-12
CENPM	-2.4543	2.7782e-08
TSPAN8	-2.4562	2.6285e-18
PSRC1	-2.4654	1.0744e-08
DPYSL3	-2.4689	1.4938e-19
NRP2	-2.4706	4.7617e-05
LRRC37A4P	-2.4757	9.1169e-18
DEPDC1B	-2.4771	1.1693e-06
SYTL2	-2.4775	1.7958e-10
DNA2	-2.4775	1.3572e-08
HOTTIP	-2.4858	2.8455e-10
CBX2	-2.4991	9.8208e-09
MCM2	-2.5012	1.8767e-45
SEMA3C	-2.5022	9.5136e-08
ATAD2	-2.5048	5.5281e-39
CHAF1B	-2.5079	7.7466e-11
BIRC5	-2.5111	2.952e-25
CTSC	-2.5306	1.5302e-05
CLSPN	-2.5338	3.4855e-15
TTF2	-2.5345	5.4905e-14
SLC39A10	-2.5359	1.3277e-07
GEMIN6	-2.537	0.00028802
CDC25A	-2.5412	3.9809e-16
RMI2	-2.5413	8.9403e-08
HASPIN	-2.5492	3.9161e-05
DLGAP5	-2.5535	8.986e-17
SLC16A9	-2.5603	0.00017301
E2F1	-2.5607	1.7602e-10
UGT8	-2.5641	4.633e-05
KIF14	-2.5647	1.1262e-07
WEE1	-2.5707	1.2174e-18
LDHA	-2.572	3.0347e-229
TMEM131L	-2.589	8.3584e-08
CITED2	-2.5896	5.7057e-31
LRIG3	-2.5923	0.00020482
NME1	-2.5979	7.8981e-07
TONSL	-2.606	2.4494e-21
TCF19	-2.608	9.9197e-12
KIAA1524	-2.6138	2.5897e-13
JAG2	-2.6186	5.3895e-27
ESCO2	-2.6349	2.0916e-07
MYBL2	-2.6456	1.5843e-18
CCNA2	-2.6593	1.1183e-23
POLQ	-2.6598	2.7925e-14
BRIP1	-2.6613	4.4506e-07
CENPA	-2.6621	1.4204e-06
PLOD2	-2.669	1.2783e-17
MALL	-2.6727	2.7217e-12
CLN6	-2.6752	5.7522e-12
PLK1	-2.6773	8.3167e-17
HSPA4L	-2.68	3.9735e-08
ASPM	-2.6814	9.9611e-21
PKMYT1	-2.6835	3.7991e-16
RAD54L	-2.6849	8.73e-09
TOP2A	-2.6935	3.7848e-102
MIS18BP1	-2.6945	1.3187e-06
GINS1	-2.7015	3.6756e-13
FAM84A	-2.7021	9.4468e-13
GTSE1	-2.7027	3.2951e-15
ARHGEF39	-2.7064	2.486e-05
ISM1	-2.7069	1.5023e-05
EXO1	-2.7116	4.4404e-13
SNHG4	-2.7138	0.00037311
POLR3K	-2.7343	5.9325e-05
MT-ND6	-2.7359	2.4949e-269
SLC29A1	-2.737	4.4139e-27
CENPF	-2.7436	4.4925e-55
ZNF367	-2.7532	8.4808e-09
CCNF	-2.7545	7.2657e-11
BMP4	-2.7549	4.2693e-110
ARRB1	-2.7617	8.5054e-08
NCAPH	-2.7868	2.1816e-18
SKA3	-2.787	1.2408e-14
DTL	-2.7895	6.8287e-13
XRCC2	-2.7934	8.7077e-12
CDK1	-2.7984	1.4257e-24
ESPL1	-2.8011	1.5038e-17
WDR76	-2.8071	7.9714e-09
BLM	-2.8119	1.8651e-09
CXCL5	-2.8153	9.1288e-31
CENPI	-2.8163	1.5341e-08
SLC25A19	-2.8245	4.4173e-05
BAMBI	-2.8436	2.2327e-11
ASF1B	-2.8548	1.1438e-18
DMD	-2.8552	0.00014365
PRIM1	-2.8567	4.3714e-05
MCM4	-2.8663	3.1051e-76
SORBS2	-2.8727	0.00012468
BEND3	-2.8767	1.1888e-06
ERVMER34-1	-2.8815	2.0254e-06
TYMS	-2.8852	2.4657e-09
PLK4	-2.8864	2.0915e-12
CDCA2	-2.896	2.9808e-17
SYT12	-2.8978	2.1894e-05
FANCA	-2.902	2.0079e-13
FABP5	-2.9041	2.9417e-15
SLC12A2	-2.9091	2.7879e-91
ZNF618	-2.9307	3.2713e-06
RBL1	-2.9329	4.6999e-08
PPARGC1B	-2.94	1.4344e-05
KITLG	-2.9451	6.52e-15
TICRR	-2.9482	5.5573e-09
FAM83D	-2.9523	1.6198e-17
RARRES2	-2.9524	0.00027671
SPC25	-2.958	4.5184e-06
OLFML3	-2.9599	2.7253e-06
DSCC1	-2.9732	2.6774e-10
C5orf30	-2.9961	0.00028243
SOX4	-3.0018	5.6994e-22
MKI67	-3.0096	4.3259e-120
KHK	-3.0201	2.4643e-05
KIF20A	-3.0283	1.1143e-19
LYPD6	-3.0341	0.00043732
BARD1	-3.0523	1.2979e-08
SPC24	-3.0567	1.6969e-07
RRM2	-3.0592	7.905e-43
BUB1B	-3.0655	7.4629e-24
S100A4	-3.067	2.2535e-05
NCAPG	-3.0743	7.5073e-29
PDSS1	-3.0783	2.0238e-05
ASCL2	-3.1219	6.3633e-34
KIF18B	-3.1336	3.3358e-21
ZWINT	-3.1391	6.6257e-31
HES7	-3.1561	0.00034073
CDC7	-3.1796	1.2362e-14
MAOB	-3.2161	0.00034535
SLC1A3	-3.3092	4.5627e-06
SLC7A2	-3.3336	4.3251e-11
LRRC45	-3.3346	2.6562e-10
FKBP5	-3.3355	2.662e-12
LMNB1	-3.3503	8.9311e-45
HSD11B2	-3.356	1.1638e-05
NMU	-3.3637	5.5826e-08
TMEM97	-3.3668	3.2239e-17
BCL2L15	-3.3772	2.8049e-06
E2F8	-3.3794	9.1825e-08
GINS2	-3.3984	1.9437e-14
PCLAF	-3.3992	1.3457e-06
PIF1	-3.4226	1.3256e-06
UHRF1	-3.4483	3.0398e-49
ERCC6L	-3.4532	5.3728e-08
ITGA9	-3.4674	2.3782e-10
CLDN2	-3.5342	7.1615e-09
FAM198B	-3.5675	1.7687e-06
ITGB8	-3.6036	7.201e-06
HELLS	-3.6332	1.7013e-26
MCM10	-3.6851	1.2635e-17
TAGLN2	-3.6983	3.3237e-36
ZNF488	-3.7986	0.00044827
TNFRSF19	-3.8074	2.5342e-10
NEIL3	-3.8238	0.00012655
KIT	-3.842	1.7152e-05
SERTAD4	-3.908	0.00052031
SYT8	-3.9942	0.00049018
SEMA3A	-4.1156	8.3823e-08
VIL1	-4.1672	2.0079e-11
FAM111B	-4.2656	1.4619e-34
CDCA7	-4.2953	1.1566e-16
HPGD	-4.3544	9.9425e-08
PCP4	-5.5157	4.6052e-06
LGR5	-5.7402	2.1476e-14
MYB	-6.1739	8.8973e-09
